# Supplementary material for: Fishes of the Conambo River Basin, an unexplored area in the Ecuadorian Amazon: first annotated checklist
Source: PeerJ. 2026 Mar 24;14:e21003. doi: 10.7717/peerj.21003 (PMC13024240; doi:10.7717/peerj.21003)
Supplement: Supplemental Information 1 — Information about the collection details of the fish specimens registered in the basin of the Conambo River. [file peerj-14-21003-s001.xlsx]

## Sheet: Hoja1
Date	Season	Water_body	Zone	Lat	Long	Field_ID	Order	Family	Species	Shiwiar name	Zapara name (Kichwa)
19/11/2024	Low Waters	Conambo	Lower	-2.11656	-76.1993	JUY-25-1837	Characiformes	Anostomidae	Abramites hypselonotus	Nayakim Puutu
2024-12-03	High waters	Conambo	Middle	-2.09616	-76.248	YAN-25-1805	Cichliformes	Cichlidae	Aequidens tetramerus	Pakuy kandash	Uputasa
2025-03-09	High waters	Conambo	Middle	-2.09618	-76.248	YAN-25-1652	Cichliformes	Cichlidae	Aequidens tetramerus	Pakuy kandash	Uputasa
2025-03-09	High waters	Conambo	Middle	-2.09618	-76.248	YAN-25-1653	Cichliformes	Cichlidae	Aequidens tetramerus	Pakuy kandash	Uputasa
2025-03-10	High waters	Conambo	Middle	-2.09618	-76.248	YAN-25-1738	Cichliformes	Cichlidae	Aequidens tetramerus	Pakuy kandash	Uputasa
2025-03-10	High waters	Conambo	Middle	-2.09618	-76.248	YAN-25-1739	Cichliformes	Cichlidae	Aequidens tetramerus	Pakuy kandash	Uputasa
2025-03-10	High waters	Conambo	Middle	-2.09618	-76.248	YAN-25-1740	Cichliformes	Cichlidae	Aequidens tetramerus	Pakuy kandash	Uputasa
2025-03-10	High waters	Conambo	Middle	-2.09618	-76.248	YAN-25-1747	Cichliformes	Cichlidae	Aequidens tetramerus	Pakuy kandash	Uputasa
2025-03-10	High waters	Conambo	Middle	-2.09618	-76.248	YAN-25-1748	Cichliformes	Cichlidae	Aequidens tetramerus	Pakuy kandash	Uputasa
2025-03-10	High waters	Conambo	Middle	-2.09618	-76.248	YAN-25-1749	Cichliformes	Cichlidae	Aequidens tetramerus	Pakuy kandash	Uputasa
2025-03-10	High waters	Conambo	Middle	-2.09618	-76.248	YAN-25-1751	Cichliformes	Cichlidae	Aequidens tetramerus	Pakuy kandash	Uputasa
14/3/2025	High waters	Nayakim Entza	Lower	-2.11692	-76.1993	NAY-24-1548	Cichliformes	Cichlidae	Aequidens tetramerus	Pakuy kandash	Uputasa
15/11/2024	Low Waters	Conambo	Upper	-1.92273	-76.6254	KAW-24-1500	Siluriformes	Loricariidae	Ancistrus malacops
15/11/2024	Low Waters	Conambo	Upper	-1.92273	-76.6254	KAW-24-1514	Siluriformes	Loricariidae	Ancistrus malacops
15/11/2024	Low Waters	Conambo	Upper	-1.92273	-76.6254	KAW-24-1509	Siluriformes	Loricariidae	Ancistrus shuar
2024-12-03	High waters	Conambo	Middle	-2.09616	-76.248	YAN-25-1813	Characiformes	Hemiodontidae	Anodus sp.
18/11/2024	Low Waters	Conambo	Lower	-2.11647	-76.1992	JUY-25-1819	Siluriformes	Loricariidae	Aphanotorulus unicolor	Numipuutu	Asnak shiyu
18/11/2024	Low Waters	Conambo	Lower	-2.11647	-76.1992	JUY-25-1820	Siluriformes	Loricariidae	Aphanotorulus unicolor	Numipuutu	Asnak shiyu
18/11/2024	Low Waters	Conambo	Lower	-2.11647	-76.1992	JUY-25-1821	Siluriformes	Loricariidae	Aphanotorulus unicolor	Numipuutu	Asnak shiyu
2025-03-08	High waters	Conambo	Middle	-2.04014	-76.3577	YAN-24-1566	Siluriformes	Loricariidae	Aphanotorulus unicolor	Numipuutu	Asnak shiyu
2025-03-08	High waters	Conambo	Middle	-2.04014	-76.3577	YAN-24-1567	Siluriformes	Loricariidae	Aphanotorulus unicolor	Numipuutu	Asnak shiyu
2025-03-10	High waters	Conambo	Middle	-2.09618	-76.248	YAN-25-1694	Siluriformes	Loricariidae	Aphanotorulus unicolor	Numipuutu	Asnak shiyu
15/11/2024	Low Waters	Conambo	Upper	-1.92273	-76.6254	KAW-24-1485	Gymnotiformes	Apteronotidae	Apteronotus albifrons
2024-12-11	Low Waters	Conambo	Lower	-2.11855	-76.1846	JUY-25-1848	Gymnotiformes	Apteronotidae	Apteronotus bonapartii	Unchiminiar Muuta
15/11/2024	Low Waters	Conambo	Upper	-1.92273	-76.6254	KAW-24-1483	Characiformes	Characidae	Astyanax bimaculatus	Chul
2025-03-08	High waters	Conambo	Middle	-2.09618	-76.248	YAN-25-1641	Characiformes	Characidae	Astyanax bimaculatus	Chul
14/3/2025	High waters	Nayakim Entza	Lower	-2.11692	-76.1993	NAY-24-1550	Characiformes	Characidae	Astyanax bimaculatus	Chul
2025-03-07	High waters	Conambo	Upper	-1.92273	-76.6254	KAW-25-2006	Characiformes	Characidae	Astyanax sp.
2025-03-09	High waters	Conambo	Middle	-2.09616	-76.248	YAN-25-1779	Characiformes	Characidae	Bario steindachneri
2025-03-10	High waters	Conambo	Middle	-2.09616	-76.248	YAN-25-1780	Characiformes	Characidae	Bario steindachneri
15/11/2024	Low Waters	Conambo	Upper	-1.92273	-76.6254	KAW-24-1488	Characiformes	Characidae	Brachycalcinus nummus
13/11/2024	Low Waters	Conambo	Lower	-2.11853	-76.1845	JUY-25-1893	Gymnotiformes	Hypopomidae	Brachyhypopomus beebei
15/11/2024	Low Waters	Conambo	Upper	-1.92273	-76.6254	KAW-24-1515	Characiformes	Bryconidae	Brycon melanopterus	Singuiatam	Shangatima
18/11/2024	Low Waters	Conambo	Lower	-2.11647	-76.1992	JUY-24-1620	Characiformes	Bryconidae	Brycon melanopterus	Singuiatam	Shangatima
18/11/2024	Low Waters	Conambo	Lower	-2.11647	-76.1992	JUY-24-1621	Characiformes	Bryconidae	Brycon melanopterus	Singuiatam	Shangatima
2025-03-08	High waters	Conambo	Middle	-2.09618	-76.248	YAN-24-1568	Characiformes	Bryconidae	Brycon melanopterus	Singuiatam	Shangatima
2025-03-08	High waters	Conambo	Middle	-2.09618	-76.248	YAN-24-1577	Characiformes	Bryconidae	Brycon melanopterus	Singuiatam	Shangatima
2025-03-08	High waters	Conambo	Middle	-2.09618	-76.248	YAN-24-1578	Characiformes	Bryconidae	Brycon melanopterus	Singuiatam	Shangatima
2025-03-08	High waters	Conambo	Middle	-2.09618	-76.248	YAN-24-1579	Characiformes	Bryconidae	Brycon melanopterus	Singuiatam	Shangatima
2025-03-09	High waters	Conambo	Middle	-2.09618	-76.248	YAN-25-1663	Characiformes	Bryconidae	Brycon melanopterus	Singuiatam	Shangatima
2024-12-03	High waters	Conambo	Middle	-2.09616	-76.248	YAN-25-1803	Cichliformes	Cichlidae	Bujurquina aff. Huallagae
2025-03-07	High waters	Conambo	Upper	-1.92273	-76.6254	KAW-25-2023	Cichliformes	Cichlidae	Bujurquina aff. huallagae
15/11/2024	Low Waters	Conambo	Upper	-1.92273	-76.6254	KAW-24-1492	Cichliformes	Cichlidae	Bujurquina mariae
15/11/2024	Low Waters	Conambo	Upper	-1.92273	-76.6254	KAW-24-1508	Cichliformes	Cichlidae	Bujurquina mariae
2025-03-07	High waters	Conambo	Upper	-1.92273	-76.6254	KAW-25-1996	Cichliformes	Cichlidae	Bujurquina pardus	Kandash
2025-03-07	High waters	Conambo	Upper	-1.92273	-76.6254	KAW-25-1997	Cichliformes	Cichlidae	Bujurquina pardus	Kandash
2025-03-07	High waters	Conambo	Upper	-1.92273	-76.6254	KAW-25-1998	Cichliformes	Cichlidae	Bujurquina pardus	Kandash
2025-03-07	High waters	Conambo	Upper	-1.92273	-76.6254	KAW-25-1999	Cichliformes	Cichlidae	Bujurquina pardus	Kandash
2025-03-07	High waters	Conambo	Upper	-1.92273	-76.6254	KAW-25-2000	Cichliformes	Cichlidae	Bujurquina pardus	Kandash
2025-03-07	High waters	Conambo	Upper	-1.92273	-76.6254	KAW-25-2001	Cichliformes	Cichlidae	Bujurquina pardus	Kandash
2025-03-07	High waters	Conambo	Upper	-1.92273	-76.6254	KAW-25-2022	Cichliformes	Cichlidae	Bujurquina pardus	Kandash
13/3/2025	High waters	Nayakim Entza	Lower	-2.11692	-76.1993	NAY-24-1546	Cichliformes	Cichlidae	Bujurquina pardus	Kandash
2025-03-07	High waters	Conambo	Upper	-1.92273	-76.6254	KAW-25-2002	Cichliformes	Cichlidae	Bujurquina syspilus
2025-03-10	High waters	Conambo	Middle	-2.09618	-76.248	YAN-25-1707	Siluriformes	Callichthyidae	Callichthys callichthys
2025-03-10	High waters	Conambo	Middle	-2.09618	-76.248	YAN-25-1708	Siluriformes	Callichthyidae	Callichthys callichthys
15/11/2024	Low Waters	Conambo	Upper	-1.92273	-76.6254	KAW-24-1469	Siluriformes	Pimelodidae	Calophysus macropterus	Tsake Muta	Yurak mota
2025-03-07	High waters	Conambo	Upper	-1.92273	-76.6254	KAW-25-1995	Siluriformes	Pimelodidae	Calophysus macropterus	Tsake Muta	Yurak mota
2025-03-08	High waters	Conambo	Middle	-2.04015	-76.3577	YAN-24-1559	Siluriformes	Pimelodidae	Calophysus macropterus	Tsake Muta	Yurak mota
2025-03-10	High waters	Conambo	Middle	-2.09618	-76.248	YAN-25-1710	Siluriformes	Pimelodidae	Calophysus macropterus	Tsake Muta	Yurak mota
14/3/2025	Low Waters	Conambo	Lower	-2.11691	-76.1993	JUY-24-1587	Siluriformes	Pimelodidae	Calophysus macropterus	Tsake Muta	Yurak mota
15/11/2024	Low Waters	Conambo	Upper	-1.92273	-76.6254	KAW-24-1519	Siluriformes	Cetopsidae	Cetopsis coecutiens
18/11/2024	Low Waters	Conambo	Lower	-2.11647	-76.1992	JUY-25-1823	Siluriformes	Cetopsidae	Cetopsis coecutiens
2024-12-03	High waters	Conambo	Middle	-2.09616	-76.248	YAN-25-1807	Siluriformes	Cetopsidae	Cetopsis coecutiens
2025-03-10	High waters	Conambo	Middle	-2.09618	-76.248	YAN-25-1761	Siluriformes	Heptapteridae	Cetopsorhamdia orinoco
2025-03-10	High waters	Conambo	Middle	-2.09618	-76.248	YAN-25-1762	Siluriformes	Heptapteridae	Cetopsorhamdia orinoco
2025-03-10	High waters	Conambo	Middle	-2.09616	-76.248	YAN-25-1763	Siluriformes	Heptapteridae	Cetopsorhamdia orinoco
2025-03-10	High waters	Conambo	Middle	-2.09616	-76.248	YAN-25-1764	Siluriformes	Heptapteridae	Cetopsorhamdia orinoco
2025-03-10	High waters	Conambo	Middle	-2.09616	-76.248	YAN-25-1765	Siluriformes	Heptapteridae	Cetopsorhamdia orinoco
2025-03-10	High waters	Conambo	Middle	-2.09616	-76.248	YAN-25-1766	Siluriformes	Heptapteridae	Cetopsorhamdia orinoco
2025-03-10	High waters	Conambo	Middle	-2.09616	-76.248	YAN-25-1777	Siluriformes	Heptapteridae	Cetopsorhamdia orinoco
2025-03-10	High waters	Conambo	Middle	-2.09616	-76.248	YAN-25-1778	Siluriformes	Heptapteridae	Cetopsorhamdia orinoco
15/11/2024	Low Waters	Conambo	Upper	-1.92273	-76.6254	KAW-24-1504	Characiformes	Crenuchidae	Characidium steindachneri	Kusum
15/11/2024	Low Waters	Conambo	Upper	-1.92273	-76.6254	KAW-24-1511	Characiformes	Crenuchidae	Characidium steindachneri	Kusum
2025-03-08	High waters	Conambo	Middle	-2.09618	-76.248	YAN-25-1646	Characiformes	Characidae	Charax tectifer	Mapshum	Galamato
2025-03-08	High waters	Conambo	Middle	-2.09618	-76.248	YAN-25-1648	Characiformes	Characidae	Charax tectifer	Mapshum	Galamato
2025-03-10	High waters	Conambo	Middle	-2.09618	-76.248	YAN-25-1729	Characiformes	Characidae	Charax tectifer	Mapshum	Galamato
2025-03-10	High waters	Conambo	Middle	-2.09618	-76.248	YAN-25-1730	Characiformes	Characidae	Charax tectifer	Mapshum	Galamato
2025-03-10	High waters	Conambo	Middle	-2.09618	-76.248	YAN-25-1731	Characiformes	Characidae	Charax tectifer	Mapshum	Galamato
2025-03-10	High waters	Conambo	Middle	-2.09618	-76.248	YAN-25-1732	Characiformes	Characidae	Charax tectifer	Mapshum	Galamato
2025-03-07	High waters	Conambo	Upper	-1.92273	-76.6254	KAW-25-1990	Siluriformes	Pimelodidae	Cheirocerus eques
2025-03-07	High waters	Conambo	Upper	-1.92273	-76.6254	KAW-25-1993	Siluriformes	Pimelodidae	Cheirocerus eques
2025-03-07	High waters	Conambo	Upper	-1.92273	-76.6254	KAW-25-2016	Characiformes	Characidae	Chrysobrycon hesperus	Wintsa Trarur
2025-03-10	High waters	Conambo	Middle	-2.09618	-76.248	YAN-25-1744	Siluriformes	Callichthyidae	Corydoras zygata	Kusum
13/3/2025	High waters	Nayakim Entza	Lower	-2.11692	-76.1993	NAY-24-1545	Siluriformes	Callichthyidae	Corydoras zygata	Kusum
13/11/2024	Low Waters	Conambo	Upper	-1.92273	-76.6254	KAW-24-1458	Siluriformes	Callichthyidae	Corydoras acutus
13/11/2024	Low Waters	Conambo	Upper	-1.92273	-76.6254	KAW-24-1459	Siluriformes	Callichthyidae	Corydoras acutus
15/11/2024	Low Waters	Conambo	Upper	-1.92273	-76.6254	KAW-24-1505	Siluriformes	Callichthyidae	Corydoras acutus
13/3/2025	High waters	Nayakim Entza	Lower	-2.11687	-76.1993	NAY-24-1529	Siluriformes	Callichthyidae	Corydoras aeneus
16/11/2024	Low Waters	Juyuintsa	Lower	-1.92273	-76.6254	JUY-24-1594	Siluriformes	Callichthyidae	Corydoras rabauti
2025-03-10	High waters	Conambo	Middle	-2.09618	-76.248	YAN-25-1743	Siluriformes	Callichthyidae	Corydoras zygata	Kusum
13/3/2025	High waters	Nayakim Entza	Lower	-2.11692	-76.1993	NAY-24-1542	Siluriformes	Callichthyidae	Corydoras zygata	Kusum
13/3/2025	High waters	Nayakim Entza	Lower	-2.11692	-76.1993	NAY-24-1543	Siluriformes	Callichthyidae	Corydoras zygata	Kusum
14/3/2025	High waters	Nayakim Entza	Lower	-2.11692	-76.1993	NAY-24-1549	Siluriformes	Callichthyidae	Corydoras zygata	Kusum
15/11/2024	Low Waters	Conambo	Upper	-1.92273	-76.6254	KAW-24-1475	Characiformes	Characidae	Creagutus barrigai
13/11/2024	Low Waters	Conambo	Lower	-2.11853	-76.1845	JUY-25-1885	Cichliformes	Cichlidae	Crenicichla lucius
2024-12-03	High waters	Conambo	Middle	-2.09616	-76.248	YAN-25-1799	Cichliformes	Cichlidae	Crenicichla lucius
2024-12-03	High waters	Conambo	Middle	-2.09616	-76.248	YAN-25-1800	Cichliformes	Cichlidae	Crenicichla lucius
2025-03-07	High waters	Conambo	Upper	-1.92273	-76.6254	KAW-25-2003	Cichliformes	Cichlidae	Crenicichla lucius
13/3/2025	High waters	Nayakim Entza	Lower	-2.11687	-76.1993	NAY-24-1532	Cichliformes	Cichlidae	Crenicichlla aff. sedentaria	Chuwiu	Chuti
13/3/2025	High waters	Nayakim Entza	Lower	-2.11687	-76.1993	NAY-24-1533	Cichliformes	Cichlidae	Crenicichlla aff. sedentaria	Chuwiu	Chuti
13/3/2025	High waters	Nayakim Entza	Lower	-2.11692	-76.1993	NAY-24-1538	Cichliformes	Cichlidae	Crenicichlla aff. Sedentaria	Chuwiu	Chuti
13/11/2024	Low Waters	Conambo	Lower	-2.11853	-76.1845	JUY-25-1883	Characiformes	Crenuchidae	Crenuchus spilurus	Pakuy Wapuk
13/11/2024	Low Waters	Conambo	Lower	-2.11855	-76.1846	JUY-25-1854	Characiformes	Curimatidae	Curimata aspera	Apukum	Kucha challwa
13/11/2024	Low Waters	Conambo	Lower	-2.11855	-76.1846	JUY-25-1855	Characiformes	Curimatidae	Curimata aspera	Apukum	Kucha challwa
13/11/2024	Low Waters	Conambo	Lower	-2.11855	-76.1846	JUY-25-1856	Characiformes	Curimatidae	Curimata aspera	Apukum	Kucha challwa
13/11/2024	Low Waters	Conambo	Lower	-2.11855	-76.1846	JUY-25-1857	Characiformes	Curimatidae	Curimata aspera	Apukum	Kucha challwa
13/11/2024	Low Waters	Conambo	Lower	-2.11855	-76.1846	JUY-25-1858	Characiformes	Curimatidae	Curimata aspera	Apukum	Kucha challwa
13/11/2024	Low Waters	Conambo	Lower	-2.11855	-76.1846	JUY-25-1859	Characiformes	Curimatidae	Curimata aspera	Apukum	Kucha challwa
13/11/2024	Low Waters	Conambo	Lower	-2.11855	-76.1846	JUY-25-1860	Characiformes	Curimatidae	Curimata aspera	Apukum	Kucha challwa
13/11/2024	Low Waters	Conambo	Lower	-2.11855	-76.1846	JUY-25-1861	Characiformes	Curimatidae	Curimata aspera	Apukum	Kucha challwa
13/11/2024	Low Waters	Conambo	Lower	-2.11855	-76.1846	JUY-25-1862	Characiformes	Curimatidae	Curimata aspera	Apukum	Kucha challwa
13/11/2024	Low Waters	Conambo	Lower	-2.11855	-76.1846	JUY-25-1863	Characiformes	Curimatidae	Curimata aspera	Apukum	Kucha challwa
13/11/2024	Low Waters	Conambo	Lower	-2.11855	-76.1846	JUY-25-1864	Characiformes	Curimatidae	Curimata aspera	Apukum	Kucha challwa
13/11/2024	Low Waters	Conambo	Lower	-2.11853	-76.1845	JUY-25-1873	Characiformes	Curimatidae	Curimata aspera	Apukum	Kucha challwa
13/11/2024	Low Waters	Conambo	Lower	-2.11853	-76.1845	JUY-25-1874	Characiformes	Curimatidae	Curimata aspera	Apukum	Kucha challwa
13/11/2024	Low Waters	Conambo	Lower	-2.11853	-76.1845	JUY-25-1875	Characiformes	Curimatidae	Curimata aspera	Apukum	Kucha challwa
18/11/2024	Low Waters	Conambo	Lower	-2.11691	-76.1993	JUY-24-1619	Characiformes	Curimatidae	Curimata aspera	Apukum	Kucha challwa
19/11/2024	Low Waters	Conambo	Lower	-2.11656	-76.1993	JUY-25-1834	Characiformes	Curimatidae	Curimata aspera	Apukum	Kucha challwa
19/11/2024	Low Waters	Conambo	Lower	-2.11656	-76.1993	JUY-25-1835	Characiformes	Curimatidae	Curimata aspera	Apukum	Kucha challwa
14/3/2025	Low Waters	Conambo	Lower	-2.11692	-76.1993	JUY-24-1583	Characiformes	Curimatidae	Curimata aspera	Apukum	Kucha challwa
14/3/2025	Low Waters	Conambo	Lower	-2.11691	-76.1993	JUY-24-1612	Characiformes	Curimatidae	Curimata sp.
2025-03-10	High waters	Conambo	Middle	-2.09618	-76.248	YAN-25-1684	Characiformes	Curimatidae	Curimatella meyeri	Kuum	Sara challwa
18/11/2024	Low Waters	Conambo	Lower	-2.11647	-76.1992	JUY-25-1814	Characiformes	Cynodontidae	Cynodon gibbus	Shitiu chambirum	Chambirima
18/11/2024	Low Waters	Conambo	Lower	-2.11647	-76.1992	JUY-25-1824	Characiformes	Cynodontidae	Cynodon gibbus	Shitiu chambirum	Chambirima
2024-12-11	Low Waters	Conambo	Lower	-2.11855	-76.1846	JUY-25-1850	Characiformes	Cynodontidae	Cynodon gibbus	Shitiu chambirum	Chambirima
2024-12-03	High waters	Conambo	Middle	-2.09616	-76.248	YAN-25-1810	Siluriformes	Pimelodidae	Duopalatinus peruanus	Karaimiur
15/11/2024	Low Waters	Conambo	Upper	-1.92273	-76.6254	KAW-24-1513	Gymnotiformes	Sternopygidae	Eigenmannia sp	Churuind wancha
2025-03-07	High waters	Conambo	Upper	-1.92273	-76.6254	KAW-25-2012	Gymnotiformes	Sternopygidae	Eigenmannia sp.	Churuind wancha
18/11/2024	Low Waters	Conambo	Lower	-2.11647	-76.1992	JUY-24-1630	Gymnotiformes	Gymnotidae	Electrophorus electricus		Anhguila
16/11/2024	Low Waters	Juyuintsa	Lower	-2.11647	-76.1992	JUY-24-1589	Characiformes	Erythrinidae	Erythrinus erythrinus	Yayu-Wanchu	Tariri
18/11/2024	Low Waters	Conambo	Lower	-2.11647	-76.1992	JUY-24-1632	Characiformes	Erythrinidae	Erythrinus erythrinus	Yayu-Wanchu	Tariri
2025-03-10	High waters	Conambo	Middle	-2.09618	-76.248	YAN-25-1753	Characiformes	Erythrinidae	Erythrinus erythrinus	Yayu-Wanchu	Tariri
2025-03-10	High waters	Conambo	Middle	-2.09618	-76.248	YAN-25-1755	Characiformes	Erythrinidae	Erythrinus erythrinus	Yayu-Wanchu	Tariri
2025-03-10	High waters	Conambo	Middle	-2.09618	-76.248	YAN-25-1757	Characiformes	Erythrinidae	Erythrinus erythrinus	Yayu-Wanchu	Tariri
2025-03-10	High waters	Conambo	Middle	-2.09618	-76.248	YAN-25-1759	Characiformes	Erythrinidae	Erythrinus erythrinus	Yayu-Wanchu	Tariri
15/11/2024	Low Waters	Conambo	Upper	-1.92273	-76.6254	KAW-24-1476	Siluriformes	Loricariidae	Farlowella knerii
13/11/2024	Low Waters	Conambo	Upper	-1.92273	-76.6254	KAW-24-1460	Characiformes	Characidae	Galeocharax gulo	Kushim
13/11/2024	Low Waters	Conambo	Lower	-2.11853	-76.1845	JUY-25-1891	Gymnotiformes	Gymnotidae	Gymnotus carapo	Tsunguipit	Turuyayu
13/11/2024	Low Waters	Conambo	Lower	-2.11853	-76.1845	JUY-25-1892	Gymnotiformes	Gymnotidae	Gymnotus carapo	Tsunguipit	Turuyayu
13/11/2024	Low Waters	Conambo	Lower	-2.11853	-76.1845	JUY-25-1894	Gymnotiformes	Gymnotidae	Gymnotus carapo	Tsunguipit	Turuyayu
13/11/2024	Low Waters	Conambo	Lower	-2.11853	-76.1845	JUY-25-1895	Gymnotiformes	Gymnotidae	Gymnotus carapo	Tsunguipit	Turuyayu
2024-12-03	High waters	Nayakim Entza	Lower	-2.11687	-76.1993	NAY-24-1524	Gymnotiformes	Gymnotidae	Gymnotus carapo	Tsunguipit	Turuyayu
2024-12-03	High waters	Nayakim Entza	Lower	-2.11687	-76.1993	NAY-24-1526	Gymnotiformes	Gymnotidae	Gymnotus carapo	Tsunguipit	Turuyayu
2024-12-03	High waters	Nayakim Entza	Lower	-2.11687	-76.1993	NAY-24-1527	Gymnotiformes	Gymnotidae	Gymnotus carapo	Tsunguipit	Turuyayu
2025-03-08	High waters	Conambo	Middle	-2.09618	-76.248	YAN-25-1635	Gymnotiformes	Gymnotidae	Gymnotus carapo	Tsunguipit	Turuyayu
2025-03-08	High waters	Conambo	Middle	-2.09618	-76.248	YAN-25-1636	Gymnotiformes	Gymnotidae	Gymnotus carapo	Tsunguipit	Turuyayu
2025-03-08	High waters	Conambo	Middle	-2.09618	-76.248	YAN-25-1637	Gymnotiformes	Gymnotidae	Gymnotus carapo	Tsunguipit	Turuyayu
2025-03-08	High waters	Conambo	Middle	-2.09618	-76.248	YAN-25-1638	Gymnotiformes	Gymnotidae	Gymnotus carapo	Tsunguipit	Turuyayu
2025-03-10	High waters	Conambo	Middle	-2.09618	-76.248	YAN-25-1720	Gymnotiformes	Gymnotidae	Gymnotus carapo	Tsunguipit	Turuyayu
2025-03-10	High waters	Conambo	Middle	-2.09618	-76.248	YAN-25-1721	Gymnotiformes	Gymnotidae	Gymnotus carapo	Tsunguipit	Turuyayu
2025-03-10	High waters	Conambo	Middle	-2.09618	-76.248	YAN-25-1722	Gymnotiformes	Gymnotidae	Gymnotus carapo	Tsunguipit	Turuyayu
2025-03-10	High waters	Conambo	Middle	-2.09618	-76.248	YAN-25-1723	Gymnotiformes	Gymnotidae	Gymnotus carapo	Tsunguipit	Turuyayu
2025-03-10	High waters	Conambo	Middle	-2.09618	-76.248	YAN-25-1724	Gymnotiformes	Gymnotidae	Gymnotus carapo	Tsunguipit	Turuyayu
2025-03-10	High waters	Conambo	Middle	-2.09618	-76.248	YAN-25-1725	Gymnotiformes	Gymnotidae	Gymnotus carapo	Tsunguipit	Turuyayu
2025-03-10	High waters	Conambo	Middle	-2.09618	-76.248	YAN-25-1726	Gymnotiformes	Gymnotidae	Gymnotus carapo	Tsunguipit	Turuyayu
2025-03-10	High waters	Conambo	Middle	-2.09618	-76.248	YAN-25-1727	Gymnotiformes	Gymnotidae	Gymnotus carapo	Tsunguipit	Turuyayu
2025-03-10	High waters	Conambo	Middle	-2.09618	-76.248	YAN-25-1728	Gymnotiformes	Gymnotidae	Gymnotus carapo	Tsunguipit	Turuyayu
14/3/2025	High waters	Nayakim Entza	Lower	-2.11692	-76.1993	NAY-24-1555	Gymnotiformes	Gymnotidae	Gymnotus carapo	Tsunguipit	Turuyayu
14/3/2025	High waters	Nayakim Entza	Lower	-2.11692	-76.1993	NAY-24-1556	Gymnotiformes	Gymnotidae	Gymnotus carapo	Tsunguipit	Turuyayu
2025-03-10	High waters	Conambo	Middle	-2.09618	-76.248	YAN-25-1685	Siluriformes	Doradidae	Hassar orestis
2025-03-10	High waters	Conambo	Middle	-2.09618	-76.248	YAN-25-1686	Siluriformes	Doradidae	Hassar orestis
15/11/2024	Low Waters	Conambo	Upper	-1.92273	-76.6254	KAW-24-1482	Characiformes	Characidae	Hemigrammus aff. ocellifer
15/11/2024	Low Waters	Conambo	Upper	-1.92273	-76.6254	KAW-24-1516	Characiformes	Hemiodontidae	Hemiodus unimaculatus	Tserengash
18/11/2024	Low Waters	Conambo	Lower	-2.11691	-76.1993	JUY-24-1618	Characiformes	Hemiodontidae	Hemiodus unimaculatus	Tserengash
18/11/2024	Low Waters	Conambo	Lower	-2.11647	-76.1992	JUY-24-1624	Characiformes	Hemiodontidae	Hemiodus unimaculatus	Tserengash
14/3/2025	Low Waters	Conambo	Lower	-2.11692	-76.1993	JUY-24-1584	Characiformes	Hemiodontidae	Hemiodus unimaculatus	Tserengash
14/3/2025	Low Waters	Conambo	Lower	-2.11692	-76.1993	JUY-24-1585	Characiformes	Hemiodontidae	Hemiodus unimaculatus	Tserengash
14/3/2025	Low Waters	Conambo	Lower	-2.11691	-76.1993	JUY-24-1586	Characiformes	Hemiodontidae	Hemiodus unimaculatus	Tserengash
14/3/2025	Low Waters	Conambo	Lower	-2.11691	-76.1993	JUY-24-1609	Characiformes	Hemiodontidae	Hemiodus unimaculatus	Tserengash
2025-03-06	High waters	Conambo	Upper	-1.92273	-76.6254	KAW-25-1986	Siluriformes	Pimelodidae	Hemisorubim platyrhynchus	Napi kungush
2025-03-10	High waters	Conambo	Middle	-2.09618	-76.248	YAN-25-1683	Siluriformes	Pimelodidae	Hemisorubim platyrhynchus	Napi kungush
2025-03-08	High waters	Conambo	Middle	-2.09618	-76.248	YAN-25-1642	Characiformes	Characidae	Hemmigrammus ocellifer
2025-03-08	High waters	Conambo	Middle	-2.09618	-76.248	YAN-25-1643	Characiformes	Characidae	Hemmigrammus ocellifer
2025-03-08	High waters	Conambo	Middle	-2.09618	-76.248	YAN-25-1644	Characiformes	Characidae	Hemmigrammus ocellifer
2025-03-08	High waters	Conambo	Middle	-2.09618	-76.248	YAN-25-1645	Characiformes	Characidae	Hemmigrammus ocellifer
15/11/2024	Low Waters	Conambo	Upper	-1.92273	-76.6254	KAW-24-1479	Cichliformes	Cichlidae	Heroina isonycterina	Pakikunchum
15/11/2024	Low Waters	Conambo	Upper	-1.92273	-76.6254	KAW-24-1480	Cichliformes	Cichlidae	Heroina isonycterina	Pakikunchum
15/11/2024	Low Waters	Conambo	Upper	-1.92273	-76.6254	KAW-24-1481	Cichliformes	Cichlidae	Heroina isonycterina	Pakikunchum
15/11/2024	Low Waters	Conambo	Upper	-1.92273	-76.6254	KAW-24-1491	Cichliformes	Cichlidae	Heroina isonycterina	Pakikunchum
15/11/2024	Low Waters	Conambo	Upper	-1.92273	-76.6254	KAW-24-1493	Cichliformes	Cichlidae	Heroina isonycterina	Pakikunchum
15/11/2024	Low Waters	Conambo	Upper	-1.92273	-76.6254	KAW-24-1494	Cichliformes	Cichlidae	Heroina isonycterina	Pakikunchum
15/11/2024	Low Waters	Conambo	Upper	-1.92273	-76.6254	KAW-24-1497	Cichliformes	Cichlidae	Heroina isonycterina	Pakikunchum
15/11/2024	Low Waters	Conambo	Upper	-1.92273	-76.6254	KAW-24-1465	Cichliformes	Cichlidae	Heros efasciatus
2024-12-03	High waters	Nayakim Entza	Lower	-2.11687	-76.1993	NAY-24-1521	Characiformes	Erythrinidae	Hoplerythrinus unitaeniatus	Kashupiar
13/11/2024	Low Waters	Conambo	Lower	-2.11853	-76.1845	JUY-25-1886	Characiformes	Erythrinidae	Hoplias malabaricus	Kasur	Pashin
13/11/2024	Low Waters	Conambo	Upper	-1.92273	-76.6254	KAW-24-1461	Characiformes	Erythrinidae	Hoplias malabaricus	Kasur	Pashin
16/11/2024	Low Waters	Juyuintsa	Lower	-1.92273	-76.6254	JUY-24-1590	Characiformes	Erythrinidae	Hoplias malabaricus	Kasur	Pashin
16/11/2024	Low Waters	Juyuintsa	Lower	-1.92273	-76.6254	JUY-24-1591	Characiformes	Erythrinidae	Hoplias malabaricus	Kasur	Pashin
2024-12-03	High waters	Conambo	Middle	-2.09616	-76.248	YAN-25-1796	Characiformes	Erythrinidae	Hoplias malabaricus	Kasur	Pashin
2024-12-03	High waters	Conambo	Middle	-2.09616	-76.248	YAN-25-1797	Characiformes	Erythrinidae	Hoplias malabaricus	Kasur	Pashin
2024-12-03	High waters	Conambo	Middle	-2.09616	-76.248	YAN-25-1798	Characiformes	Erythrinidae	Hoplias malabaricus	Kasur	Pashin
2024-12-03	High waters	Conambo	Middle	-2.09616	-76.248	YAN-25-1806	Characiformes	Erythrinidae	Hoplias malabaricus	Kasur	Pashin
2025-03-08	High waters	Conambo	Middle	-2.09618	-76.248	YAN-25-1639	Characiformes	Erythrinidae	Hoplias malabaricus	Kasur	Pashin
2025-03-09	High waters	Conambo	Middle	-2.09618	-76.248	YAN-25-1656	Characiformes	Erythrinidae	Hoplias malabaricus	Kasur	Pashin
2025-03-09	High waters	Conambo	Middle	-2.09618	-76.248	YAN-25-1657	Characiformes	Erythrinidae	Hoplias malabaricus	Kasur	Pashin
2025-03-10	High waters	Conambo	Middle	-2.09618	-76.248	YAN-25-1750	Characiformes	Erythrinidae	Hoplias malabaricus	Kasur	Pashin
2025-03-10	High waters	Conambo	Middle	-2.09618	-76.248	YAN-25-1752	Characiformes	Erythrinidae	Hoplias malabaricus	Kasur	Pashin
2025-03-10	High waters	Conambo	Middle	-2.09618	-76.248	YAN-25-1754	Characiformes	Erythrinidae	Hoplias malabaricus	Kasur	Pashin
2025-03-10	High waters	Conambo	Middle	-2.09618	-76.248	YAN-25-1756	Characiformes	Erythrinidae	Hoplias malabaricus	Kasur	Pashin
2025-03-10	High waters	Conambo	Middle	-2.09618	-76.248	YAN-25-1758	Characiformes	Erythrinidae	Hoplias malabaricus	Kasur	Pashin
2025-03-10	High waters	Conambo	Middle	-2.09618	-76.248	YAN-25-1760	Characiformes	Erythrinidae	Hoplias malabaricus	Kasur	Pashin
2025-03-10	High waters	Conambo	Middle	-2.09616	-76.248	YAN-25-1793	Characiformes	Erythrinidae	Hoplias malabaricus	Kasur	Pashin
2025-03-10	High waters	Conambo	Middle	-2.09616	-76.248	YAN-25-1794	Characiformes	Erythrinidae	Hoplias malabaricus	Kasur	Pashin
2025-03-10	High waters	Conambo	Middle	-2.09616	-76.248	YAN-25-1795	Characiformes	Erythrinidae	Hoplias malabaricus	Kasur	Pashin
13/3/2025	High waters	Nayakim Entza	Lower	-2.11692	-76.1993	NAY-24-1536	Characiformes	Erythrinidae	Hoplias malabaricus	Kasur	Pashin
14/3/2025	Low Waters	Conambo	Lower	-2.11691	-76.1993	JUY-24-1605	Characiformes	Erythrinidae	Hoplias malabaricus	Kasur	Pashin
13/11/2024	Low Waters	Conambo	Lower	-2.11853	-76.1845	JUY-25-1877	Characiformes	Characidae	Hyphessobrycon agulha	Wincha Tsarur
13/11/2024	Low Waters	Conambo	Lower	-2.11853	-76.1845	JUY-25-1878	Characiformes	Characidae	Hyphessobrycon agulha	Wincha Tsarur
13/11/2024	Low Waters	Conambo	Lower	-2.11853	-76.1845	JUY-25-1880	Characiformes	Characidae	Hyphessobrycon agulha	Wincha Tsarur
13/11/2024	Low Waters	Conambo	Lower	-2.11853	-76.1845	JUY-25-1881	Characiformes	Characidae	Hyphessobrycon agulha	Wincha Tsarur
2025-03-08	High waters	Conambo	Middle	-2.09618	-76.248	YAN-25-1650	Characiformes	Characidae	Hyphessobrycon agulha	Wincha Tsarur
2025-03-08	High waters	Conambo	Middle	-2.09618	-76.248	YAN-25-1651	Characiformes	Characidae	Hyphessobrycon agulha	Wincha Tsarur
2025-03-10	High waters	Conambo	Middle	-2.09618	-76.248	YAN-25-1733	Characiformes	Characidae	Hyphessobrycon agulha	Wincha Tsarur
2025-03-10	High waters	Conambo	Middle	-2.09618	-76.248	YAN-25-1734	Characiformes	Characidae	Hyphessobrycon agulha	Wincha Tsarur
2025-03-10	High waters	Conambo	Middle	-2.09618	-76.248	YAN-25-1735	Characiformes	Characidae	Hyphessobrycon agulha	Wincha Tsarur
2025-03-10	High waters	Conambo	Middle	-2.09618	-76.248	YAN-25-1736	Characiformes	Characidae	Hyphessobrycon agulha	Wincha Tsarur
2025-03-10	High waters	Conambo	Middle	-2.09616	-76.248	YAN-25-1787	Characiformes	Characidae	Hyphessobrycon agulha	Wincha Tsarur
2025-03-10	High waters	Conambo	Middle	-2.09616	-76.248	YAN-25-1788	Characiformes	Characidae	Hyphessobrycon agulha	Wincha Tsarur
2025-03-10	High waters	Conambo	Middle	-2.09616	-76.248	YAN-25-1789	Characiformes	Characidae	Hyphessobrycon agulha	Wincha Tsarur
2025-03-10	High waters	Conambo	Middle	-2.09616	-76.248	YAN-25-1790	Characiformes	Characidae	Hyphessobrycon agulha	Wincha Tsarur
2025-03-10	High waters	Conambo	Middle	-2.09616	-76.248	YAN-25-1791	Characiformes	Characidae	Hyphessobrycon agulha	Wincha Tsarur
2025-03-10	High waters	Conambo	Middle	-2.09616	-76.248	YAN-25-1792	Characiformes	Characidae	Hyphessobrycon agulha	Wincha Tsarur
13/3/2025	High waters	Nayakim Entza	Lower	-2.11692	-76.1993	NAY-24-1541	Characiformes	Characidae	Hyphessobrycon loretoensis	Chumakii nuwari
14/3/2025	High waters	Nayakim Entza	Lower	-2.11692	-76.1993	NAY-24-1553	Characiformes	Characidae	Hyphessobrycon sp.
14/3/2025	High waters	Nayakim Entza	Lower	-2.11692	-76.1993	NAY-24-1557	Characiformes	Characidae	Hyphessobrycon sp.
14/3/2025	High waters	Nayakim Entza	Lower	-2.11692	-76.1993	NAY-24-1558	Characiformes	Characidae	Hyphessobrycon sp.
15/11/2024	Low Waters	Conambo	Upper	-1.92273	-76.6254	KAW-24-1473	Pleuronectiformes	Achiridae	Hypoclinemus mentalis	Temash Tsarur
2025-03-10	High waters	Conambo	Middle	-2.09618	-76.248	YAN-25-1709	Pleuronectiformes	Achiridae	Hypoclinemus mentalis	Temash Tsarur
2024-12-11	Low Waters	Conambo	Lower	-2.11855	-76.1846	JUY-25-1846	Siluriformes	Pimelodidae	Hypophthalmus oremaculatus	Unchiminiar Muuta	Maparachi
2025-03-06	High waters	Conambo	Upper	-1.92273	-76.6254	KAW-25-1987	Siluriformes	Loricariidae	Hypostomus cochliodon
2025-03-07	High waters	Conambo	Upper	-1.92273	-76.6254	KAW-25-1994	Siluriformes	Loricariidae	Hypostomus cochliodon
2025-03-10	High waters	Conambo	Middle	-2.09618	-76.248	YAN-25-1670	Siluriformes	Loricariidae	Hypostomus gr. cochliodon
2025-03-10	High waters	Conambo	Middle	-2.09618	-76.248	YAN-25-1671	Siluriformes	Loricariidae	Hypostomus gr. cochliodon
2025-03-10	High waters	Conambo	Middle	-2.09618	-76.248	YAN-25-1672	Siluriformes	Loricariidae	Hypostomus gr. cochliodon
2025-03-10	High waters	Conambo	Middle	-2.09618	-76.248	YAN-25-1673	Siluriformes	Loricariidae	Hypostomus gr. cochliodon
2025-03-10	High waters	Conambo	Middle	-2.09618	-76.248	YAN-25-1677	Siluriformes	Loricariidae	Hypostomus gr. cochliodon
2025-03-10	High waters	Conambo	Middle	-2.09618	-76.248	YAN-25-1680	Siluriformes	Loricariidae	Hypostomus gr. cochliodon
2025-03-10	High waters	Conambo	Middle	-2.09618	-76.248	YAN-25-1681	Siluriformes	Loricariidae	Hypostomus gr. cochliodon
2025-03-10	High waters	Conambo	Middle	-2.09618	-76.248	YAN-25-1682	Siluriformes	Loricariidae	Hypostomus gr. cochliodon
2025-03-10	High waters	Conambo	Middle	-2.09618	-76.248	YAN-25-1699	Siluriformes	Loricariidae	Hypostomus gr. cochliodon
2025-03-10	High waters	Conambo	Middle	-2.09618	-76.248	YAN-25-1700	Siluriformes	Loricariidae	Hypostomus gr. cochliodon
2025-03-10	High waters	Conambo	Middle	-2.09618	-76.248	YAN-25-1701	Siluriformes	Loricariidae	Hypostomus gr. cochliodon
2025-03-10	High waters	Conambo	Middle	-2.09618	-76.248	YAN-25-1702	Siluriformes	Loricariidae	Hypostomus gr. cochliodon
2025-03-10	High waters	Conambo	Middle	-2.09618	-76.248	YAN-25-1703	Siluriformes	Loricariidae	Hypostomus gr. cochliodon
2025-03-10	High waters	Conambo	Middle	-2.09618	-76.248	YAN-25-1704	Siluriformes	Loricariidae	Hypostomus gr. cochliodon
2025-03-08	High waters	Conambo	Middle	-2.09618	-76.248	YAN-25-1632	Siluriformes	Loricariidae	Hypostomus niceforoi
2025-03-10	High waters	Conambo	Middle	-2.09618	-76.248	YAN-25-1674	Siluriformes	Loricariidae	Hypostomus niceforoi
2025-03-10	High waters	Conambo	Middle	-2.09618	-76.248	YAN-25-1676	Siluriformes	Loricariidae	Hypostomus niceforoi
2025-03-10	High waters	Conambo	Middle	-2.09618	-76.248	YAN-25-1678	Siluriformes	Loricariidae	Hypostomus niceforoi
19/11/2024	Low Waters	Conambo	Lower	-2.11647	-76.1992	JUY-25-1831	Siluriformes	Loricariidae	Hypostomus sp.
19/11/2024	Low Waters	Conambo	Lower	-2.11656	-76.1993	JUY-25-1832	Siluriformes	Loricariidae	Hypostomus sp.
2025-03-10	High waters	Conambo	Middle	-2.09618	-76.248	YAN-25-1705	Siluriformes	Loricariidae	Hypostomus sp.
2025-03-10	High waters	Conambo	Middle	-2.09618	-76.248	YAN-25-1716	Siluriformes	Loricariidae	Hypostomus sp.
15/11/2024	Low Waters	Conambo	Upper	-1.92273	-76.6254	KAW-24-1478	Characiformes	Characidae	Knodus gamma
15/11/2024	Low Waters	Conambo	Upper	-1.92273	-76.6254	KAW-24-1467	Characiformes	Characidae	Knodus megalops
15/11/2024	Low Waters	Conambo	Upper	-1.92273	-76.6254	KAW-24-1468	Characiformes	Characidae	Knodus megalops
15/11/2024	Low Waters	Juyuintsa	Lower	-1.92273	-76.6254	JUY-24-1588	Cichliformes	Cichlidae	Laetacara flavilabris	Kandash
16/11/2024	Low Waters	Juyuintsa	Lower	-1.92273	-76.6254	JUY-24-1592	Cichliformes	Cichlidae	Laetacara flavilabris	Kandash
16/11/2024	Low Waters	Juyuintsa	Lower	-1.92273	-76.6254	JUY-24-1593	Cichliformes	Cichlidae	Laetacara flavilabris	Kandash
2024-12-03	High waters	Conambo	Middle	-2.09616	-76.248	YAN-25-1804	Cichliformes	Cichlidae	Laetacara flavilabris	Kandash
2024-12-03	High waters	Nayakim Entza	Lower	-2.11687	-76.1993	NAY-24-1520	Cichliformes	Cichlidae	Laetacara flavilabris	Kandash
14/3/2025	High waters	Nayakim Entza	Lower	-2.11692	-76.1993	NAY-24-1547	Cichliformes	Cichlidae	Laetacara flavilabris	Kandash
14/3/2025	Low Waters	Conambo	Lower	-2.11691	-76.1993	JUY-24-1606	Siluriformes	Pimelodidae	Leiarius marmoratus		Cucha mota
2024-12-03	High waters	Conambo	Middle	-2.09616	-76.248	YAN-25-1812	Characiformes	Anostomidae	Leporinus agassizii
2024-12-11	Low Waters	Conambo	Lower	-2.11656	-76.1993	JUY-25-1842	Characiformes	Anostomidae	Leporinus agassizii
2025-03-09	High waters	Conambo	Middle	-2.09618	-76.248	YAN-25-1664	Characiformes	Anostomidae	Leporinus agassizii
15/11/2024	Low Waters	Conambo	Upper	-1.92273	-76.6254	KAW-24-1471	Characiformes	Anostomidae	Leporinus fridereci	Pirum	Tanla
15/11/2024	Low Waters	Conambo	Upper	-1.92273	-76.6254	KAW-24-1470	Characiformes	Anostomidae	Leporinus friderici	Pirum	Tanla
15/11/2024	Low Waters	Conambo	Upper	-1.92273	-76.6254	KAW-24-1518	Characiformes	Anostomidae	Leporinus friderici	Pirum	Tanla
2025-03-08	High waters	Conambo	Middle	-2.04015	-76.3577	YAN-24-1561	Characiformes	Anostomidae	Leporinus friderici	Pirum	Tanla
2025-03-10	High waters	Conambo	Middle	-2.09618	-76.248	YAN-25-1667	Characiformes	Anostomidae	Leporinus friderici	Pirum	Tanla
2025-03-10	High waters	Conambo	Middle	-2.09618	-76.248	YAN-25-1668	Characiformes	Anostomidae	Leporinus friderici	Pirum	Tanla
2025-03-10	High waters	Conambo	Middle	-2.09618	-76.248	YAN-25-1690	Characiformes	Anostomidae	Leporinus friderici	Pirum	Tanla
14/3/2025	Low Waters	Conambo	Lower	-2.11691	-76.1993	JUY-24-1613	Characiformes	Anostomidae	Leporinus friderici	Pirum	Tanla
2025-03-10	High waters	Conambo	Middle	-2.09618	-76.248	YAN-25-1665	Characiformes	Anostomidae	Leporinus pearsoni	Najarip
2025-03-10	High waters	Conambo	Middle	-2.09618	-76.248	YAN-25-1688	Characiformes	Anostomidae	Leporinus pearsoni	Najarip
2024-11-19	Low Waters	Conambo	Lower	-2.11656	-76.1993	JUY-25-1840	Characiformes	Anostomidae	Leporinus sp.
14/3/2025	Low Waters	Conambo	Lower	-2.11691	-76.1993	JUY-24-1610	Characiformes	Anostomidae	Leporinus sp.
2025-03-10	High waters	Conambo	Middle	-2.09618	-76.248	YAN-25-1692	Siluriformes	Loricariidae	Loricaria simillima
13/11/2024	Low Waters	Conambo	Upper	-1.92273	-76.6254	KAW-24-1464	Siluriformes	Loricariidae	Loricaria simillima
18/11/2024	Low Waters	Conambo	Lower	-2.11647	-76.1992	JUY-24-1627	Siluriformes	Loricariidae	Loricaria simillima
13/11/2024	Low Waters	Conambo	Upper	-1.92273	-76.6254	KAW-24-1463	Siluriformes	Loricariidae	Loricariichthys sp.
2024-12-03	High waters	Nayakim Entza	Lower	-2.11687	-76.1993	NAY-24-1525	Siluriformes	Loricariidae	Loricariichthys sp.
2024-12-11	Low Waters	Conambo	Lower	-2.11855	-76.1846	JUY-25-1849	Clupeiformes	Engraulidae	Lycengraulis batesii
13/11/2024	Low Waters	Conambo	Lower	-2.11853	-76.1845	JUY-25-1887	Siluriformes	Callichthyidae	Megalechis thoracata
13/11/2024	Low Waters	Conambo	Lower	-2.11853	-76.1845	JUY-25-1888	Siluriformes	Callichthyidae	Megalechis thoracata
13/11/2024	Low Waters	Conambo	Lower	-2.11853	-76.1845	JUY-25-1889	Siluriformes	Callichthyidae	Megalechis thoracata
13/11/2024	Low Waters	Conambo	Lower	-2.11853	-76.1845	JUY-25-1890	Siluriformes	Callichthyidae	Megalechis thoracata
16/11/2024	Low Waters	Juyuintsa	Lower	-1.92273	-76.6254	JUY-24-1595	Siluriformes	Callichthyidae	Megalechis thoracata
2024-12-03	High waters	Nayakim Entza	Lower	-2.11687	-76.1993	NAY-24-1523	Siluriformes	Callichthyidae	Megalechis thoracata
2025-03-08	High waters	Conambo	Middle	-2.09618	-76.248	YAN-25-1640	Siluriformes	Callichthyidae	Megalechis thoracata
2025-03-10	High waters	Conambo	Middle	-2.09618	-76.248	YAN-25-1745	Siluriformes	Callichthyidae	Megalechis thoracata
2025-03-10	High waters	Conambo	Middle	-2.09618	-76.248	YAN-25-1746	Siluriformes	Callichthyidae	Megalechis thoracata
13/3/2025	High waters	Nayakim Entza	Lower	-2.11692	-76.1993	NAY-24-1535	Siluriformes	Callichthyidae	Megalechis thoracata
13/3/2025	High waters	Nayakim Entza	Lower	-2.11692	-76.1993	NAY-24-1539	Siluriformes	Callichthyidae	Megalechis thoracata
14/3/2025	High waters	Nayakim Entza	Lower	-2.11692	-76.1993	NAY-24-1552	Siluriformes	Callichthyidae	Megalechis thoracata
14/3/2025	High waters	Nayakim Entza	Lower	-2.11692	-76.1993	NAY-24-1554	Characiformes	Crenuchidae	Melanocharacidium rex	Kusum
15/11/2024	Low Waters	Conambo	Upper	-1.92273	-76.6254	KAW-24-1487	Siluriformes	Pseudopimelodidae	Microglanis zonatus	Puua
15/11/2024	Low Waters	Conambo	Upper	-1.92273	-76.6254	KAW-24-1498	Siluriformes	Pseudopimelodidae	Microglanis zonatus	Puua
14/3/2025	Low Waters	Conambo	Lower	-2.11691	-76.1993	JUY-24-1607	Siluriformes	Pseudopimelodidae	Microglanis zonatus	Puua
13/3/2025	High waters	Nayakim Entza	Lower	-2.11687	-76.1993	NAY-24-1531	Characiformes	Characidae	Moenkhausia comma	Wintsa Trarur
2025-03-07	High waters	Conambo	Upper	-1.92273	-76.6254	KAW-25-2017	Characiformes	Characidae	Moenkhausia dichoura	Wapuk	Cholo
2025-03-07	High waters	Conambo	Upper	-1.92273	-76.6254	KAW-25-2018	Characiformes	Characidae	Moenkhausia dichoura	Wapuk	Cholo
2025-03-07	High waters	Conambo	Upper	-1.92273	-76.6254	KAW-25-2019	Characiformes	Characidae	Moenkhausia dichoura	Wapuk	Cholo
2025-03-07	High waters	Conambo	Upper	-1.92273	-76.6254	KAW-25-2020	Characiformes	Characidae	Moenkhausia dichoura	Wapuk	Cholo
2025-03-07	High waters	Conambo	Upper	-1.92273	-76.6254	KAW-25-2021	Characiformes	Characidae	Moenkhausia dichoura	Wapuk	Cholo
2025-03-07	High waters	Conambo	Upper	-1.92273	-76.6254	KAW-25-2007	Characiformes	Characidae	Moenkhausia oligolepis	Yantsar
2025-03-07	High waters	Conambo	Upper	-1.92273	-76.6254	KAW-25-2008	Characiformes	Characidae	Moenkhausia oligolepis	Yantsar
2025-03-07	High waters	Conambo	Upper	-1.92273	-76.6254	KAW-25-2009	Characiformes	Characidae	Moenkhausia oligolepis	Yantsar
2025-03-07	High waters	Conambo	Upper	-1.92273	-76.6254	KAW-25-2010	Characiformes	Characidae	Moenkhausia oligolepis	Yantsar
13/3/2025	High waters	Nayakim Entza	Lower	-2.11687	-76.1993	NAY-24-1530	Characiformes	Characidae	Moenkhausia oligolepis	Yantsar
2024-12-11	Low Waters	Conambo	Lower	-2.11656	-76.1993	JUY-25-1841	Characiformes	Serrasalmidae	Mylossoma albiscopum	Kapawi	Capahuari
2025-03-06	High waters	Conambo	Upper	-1.92273	-76.6254	KAW-25-1984	Characiformes	Serrasalmidae	Mylossoma albiscopum	Kapawi	Capahuari
2025-03-10	High waters	Conambo	Middle	-2.09618	-76.248	YAN-25-1718	Characiformes	Serrasalmidae	Mylossoma albiscopum	Kapawi	Capahuari
2025-03-10	High waters	Conambo	Middle	-2.09618	-76.248	YAN-25-1719	Characiformes	Serrasalmidae	Mylossoma albiscopum	Kapawi	Capahuari
18/11/2024	Low Waters	Conambo	Lower	-2.11647	-76.1992	JUY-24-1622	Siluriformes	Doradidae	Oxydoras niger	Kuyukuyu	Turushuco
15/11/2024	Low Waters	Conambo	Upper	-1.92273	-76.6254	KAW-24-1507	Siluriformes	Loricariidae	Panacolus dentex
15/11/2024	Low Waters	Conambo	Upper	-1.92273	-76.6254	KAW-24-1510	Siluriformes	Loricariidae	Panaqolus nocturnus
18/11/2024	Low Waters	Conambo	Lower	-2.11647	-76.1992	JUY-25-1817	Siluriformes	Loricariidae	Panaqolus nocturnus
18/11/2024	Low Waters	Conambo	Lower	-2.11647	-76.1992	JUY-25-1818	Siluriformes	Loricariidae	Panaqolus nocturnus
2025-03-08	High waters	Conambo	Middle	-2.09618	-76.248	YAN-25-1633	Siluriformes	Loricariidae	Panaqolus nocturnus
2025-03-08	High waters	Conambo	Middle	-2.09618	-76.248	YAN-25-1634	Siluriformes	Loricariidae	Panaqolus nocturnus
2025-03-10	High waters	Conambo	Middle	-2.09618	-76.248	YAN-25-1679	Siluriformes	Loricariidae	Panaqolus nocturnus
2025-03-10	High waters	Conambo	Middle	-2.09618	-76.248	YAN-25-1695	Siluriformes	Loricariidae	Panaqolus nocturnus
2025-03-10	High waters	Conambo	Middle	-2.09618	-76.248	YAN-25-1696	Siluriformes	Loricariidae	Panaqolus nocturnus
2025-03-10	High waters	Conambo	Middle	-2.09618	-76.248	YAN-25-1697	Siluriformes	Loricariidae	Panaqolus nocturnus
2025-03-10	High waters	Conambo	Middle	-2.09618	-76.248	YAN-25-1698	Siluriformes	Loricariidae	Panaqolus nocturnus
2025-03-10	High waters	Conambo	Middle	-2.09618	-76.248	YAN-25-1715	Siluriformes	Loricariidae	Panaqolus nocturnus
2025-03-10	High waters	Conambo	Middle	-2.09618	-76.248	YAN-25-1675	Siluriformes	Loricariidae	Panaqolus pantostiktos
13/11/2024	Low Waters	Conambo	Upper	-1.92273	-76.6254	KAW-24-1462	Characiformes	Characidae	Paragoniates alburnus
15/11/2024	Low Waters	Conambo	Upper	-1.92273	-76.6254	KAW-24-1466	Characiformes	Characidae	Paragoniates alburnus
15/11/2024	Low Waters	Conambo	Upper	-1.92273	-76.6254	KAW-24-1495	Characiformes	Parodontidae	Parodon pongoensis
18/11/2024	Low Waters	Conambo	Lower	-2.11647	-76.1992	JUY-24-1631	Myliobatiformes	Potamotrygonidae	Patamotrygon sp
15/11/2024	Low Waters	Conambo	Upper	-1.92273	-76.6254	KAW-24-1499	Siluriformes	Loricariidae	Peckoltichthys bachi
15/11/2024	Low Waters	Conambo	Upper	-1.92273	-76.6254	KAW-24-1506	Siluriformes	Loricariidae	Peckoltichthys bachi
18/11/2024	Low Waters	Conambo	Lower	-2.11647	-76.1992	JUY-25-1816	Siluriformes	Loricariidae	Peckoltichthys bachi
2025-03-10	High waters	Conambo	Middle	-2.09618	-76.248	YAN-25-1693	Siluriformes	Loricariidae	Peckoltichthys bachi
2024-12-03	High waters	Conambo	Middle	-2.09616	-76.248	YAN-25-1808	Siluriformes	Heptapteridae	Pimelodella buckleyi	Tugsig	Tugsig
2024-12-03	High waters	Conambo	Middle	-2.09616	-76.248	YAN-25-1809	Siluriformes	Heptapteridae	Pimelodella buckleyi	Tugsig	Tugsig
2024-12-03	High waters	Nayakim Entza	Lower	-2.11687	-76.1993	NAY-24-1522	Siluriformes	Heptapteridae	Pimelodella buckleyi	Tugsig	Tugsig
2025-03-07	High waters	Conambo	Upper	-1.92273	-76.6254	KAW-25-2011	Siluriformes	Heptapteridae	Pimelodella buckleyi	Tugsig	Tugsig
2025-03-08	High waters	Conambo	Middle	-2.09618	-76.248	YAN-25-1649	Siluriformes	Heptapteridae	Pimelodella buckleyi	Tugsig	Tugsig
2024-12-03	High waters	Nayakim Entza	Lower	-2.11687	-76.1993	NAY-24-1528	Siluriformes	Heptapteridae	pimelodella gracilis		Tugsig
2025-03-08	High waters	Conambo	Middle	-2.04014	-76.3577	YAN-24-1564	Siluriformes	Heptapteridae	Pimelodella gracilis		Tugsig
2025-03-08	High waters	Conambo	Middle	-2.04014	-76.3577	YAN-24-1565	Siluriformes	Heptapteridae	Pimelodella gracilis		Tugsig
13/11/2024	Low Waters	Conambo	Lower	-2.11853	-76.1845	JUY-25-1884	Siluriformes	Heptapteridae	Pimelodella sp.		Tugsig
19/11/2024	Low Waters	Conambo	Lower	-2.11647	-76.1992	JUY-25-1829	Siluriformes	Pimelodidae	Pimelodus blochii	Warrui	Boluquiqui
19/11/2024	Low Waters	Conambo	Lower	-2.11647	-76.1992	JUY-25-1830	Siluriformes	Pimelodidae	Pimelodus blochii	Warrui	Boluquiqui
2025-03-07	High waters	Conambo	Upper	-1.92273	-76.6254	KAW-25-1989	Siluriformes	Pimelodidae	Pimelodus blochii	Warrui	Boluquiqui
2025-03-07	High waters	Conambo	Upper	-1.92273	-76.6254	KAW-25-1991	Siluriformes	Pimelodidae	Pimelodus blochii	Warrui	Boluquiqui
2025-03-07	High waters	Conambo	Upper	-1.92273	-76.6254	KAW-25-1992	Siluriformes	Pimelodidae	Pimelodus blochii	Warrui	Boluquiqui
2025-03-08	High waters	Conambo	Middle	-2.04015	-76.3577	YAN-24-1560	Siluriformes	Pimelodidae	Pimelodus blochii	Warrui	Boluquiqui
2025-03-09	High waters	Conambo	Middle	-2.09618	-76.248	YAN-25-1658	Siluriformes	Pimelodidae	Pimelodus blochii	Warrui	Boluquiqui
2025-03-09	High waters	Conambo	Middle	-2.09618	-76.248	YAN-25-1659	Siluriformes	Pimelodidae	Pimelodus blochii	Warrui	Boluquiqui
2025-03-09	High waters	Conambo	Middle	-2.09618	-76.248	YAN-25-1660	Siluriformes	Pimelodidae	Pimelodus blochii	Warrui	Boluquiqui
2025-03-09	High waters	Conambo	Middle	-2.09618	-76.248	YAN-25-1661	Siluriformes	Pimelodidae	Pimelodus blochii	Warrui	Boluquiqui
2025-03-09	High waters	Conambo	Middle	-2.09618	-76.248	YAN-25-1662	Siluriformes	Pimelodidae	Pimelodus blochii	Warrui	Boluquiqui
2025-03-10	High waters	Conambo	Middle	-2.09618	-76.248	YAN-25-1669	Siluriformes	Pimelodidae	Pimelodus blochii	Warrui	Boluquiqui
2025-03-10	High waters	Conambo	Middle	-2.09618	-76.248	YAN-25-1687	Siluriformes	Pimelodidae	Pimelodus blochii	Warrui	Boluquiqui
14/3/2025	Low Waters	Conambo	Lower	-2.11691	-76.1993	JUY-24-1614	Siluriformes	Pimelodidae	Pimelodus blochii	Warrui	Boluquiqui
14/3/2025	Low Waters	Conambo	Lower	-2.11691	-76.1993	JUY-24-1617	Siluriformes	Pimelodidae	Pimelodus jivaro
13/11/2024	Low Waters	Conambo	Lower	-2.11855	-76.1846	JUY-25-1852	Characiformes	Curimatidae	Potamorhina altamazonica
13/11/2024	Low Waters	Conambo	Lower	-2.11855	-76.1846	JUY-25-1853	Characiformes	Curimatidae	Potamorhina altamazonica
18/11/2024	Low Waters	Conambo	Lower	-2.11647	-76.1992	JUY-25-1828	Characiformes	Curimatidae	Potamorhina altamazonica
2024-12-11	Low Waters	Conambo	Lower	-2.11855	-76.1846	JUY-25-1851	Characiformes	Curimatidae	Potamorhina altamazonica
2025-03-08	High waters	Conambo	Middle	-2.04014	-76.3577	YAN-24-1563	Characiformes	Curimatidae	Potamorhina altamazonica
2025-03-08	High waters	Conambo	Middle	-2.09618	-76.248	YAN-24-1569	Characiformes	Curimatidae	Potamorhina altamazonica
2025-03-08	High waters	Conambo	Middle	-2.09618	-76.248	YAN-24-1570	Characiformes	Curimatidae	Potamorhina altamazonica
2025-03-08	High waters	Conambo	Middle	-2.09618	-76.248	YAN-24-1571	Characiformes	Curimatidae	Potamorhina altamazonica
2025-03-08	High waters	Conambo	Middle	-2.09618	-76.248	YAN-24-1572	Characiformes	Curimatidae	Potamorhina altamazonica
2025-03-08	High waters	Conambo	Middle	-2.09618	-76.248	YAN-24-1574	Characiformes	Curimatidae	Potamorhina altamazonica
2025-03-08	High waters	Conambo	Middle	-2.09618	-76.248	YAN-24-1575	Characiformes	Curimatidae	Potamorhina altamazonica
2025-03-08	High waters	Conambo	Middle	-2.09618	-76.248	YAN-24-1580	Characiformes	Curimatidae	Potamorhina altamazonica
2025-03-08	High waters	Conambo	Middle	-2.09618	-76.248	YAN-24-1581	Characiformes	Curimatidae	Potamorhina altamazonica
13/11/2024	Low Waters	Conambo	Lower	-2.11853	-76.1845	JUY-25-1865	Characiformes	Curimatidae	Potamorhina latior	Yahuarachi
13/11/2024	Low Waters	Conambo	Lower	-2.11853	-76.1845	JUY-25-1866	Characiformes	Curimatidae	Potamorhina latior	Yahuarachi
13/11/2024	Low Waters	Conambo	Lower	-2.11853	-76.1845	JUY-25-1867	Characiformes	Curimatidae	Potamorhina latior	Yahuarachi
13/11/2024	Low Waters	Conambo	Lower	-2.11853	-76.1845	JUY-25-1868	Characiformes	Curimatidae	Potamorhina latior	Yahuarachi
13/11/2024	Low Waters	Conambo	Lower	-2.11853	-76.1845	JUY-25-1869	Characiformes	Curimatidae	Potamorhina latior	Yahuarachi
13/11/2024	Low Waters	Conambo	Lower	-2.11853	-76.1845	JUY-25-1870	Characiformes	Curimatidae	Potamorhina latior	Yahuarachi
2024-12-03	High waters	Conambo	Middle	-2.09616	-76.248	YAN-25-2025	Characiformes	Curimatidae	Potamorhina latior	Yahuarachi
2025-03-08	High waters	Conambo	Middle	-2.09618	-76.248	YAN-24-1573	Characiformes	Curimatidae	Potamorhina latior	Yahuarachi
18/11/2024	Low Waters	Conambo	Lower	-2.11647	-76.1992	JUY-24-1623	Myliobatiformes	Potamotrygonidae	Potamotrygon falkneri		Raya
2025-03-08	High waters	Conambo	Middle	-2.09618	-76.248	YAN-24-1576	Myliobatiformes	Potamotrygonidae	Potamotrygon sp		Raya
2025-03-08	High waters	Conambo	Middle	-2.09618	-76.248	YAN-25-1631	Myliobatiformes	Potamotrygonidae	Potamotrygon sp.		Raya
2024-12-03	High waters	Conambo	Middle	-2.09616	-76.248	YAN-25-2024	Characiformes	Prochilodontidae	Prochilodus nigricans	Kuum	Challhwa
2025-03-08	High waters	Conambo	Middle	-2.04015	-76.3577	YAN-24-1562	Characiformes	Prochilodontidae	Prochilodus nigricans	Kuum	Challhwa
18/11/2024	Low Waters	Conambo	Lower	-2.11647	-76.1992	JUY-25-1815	Characiformes	Curimatidae	Psectrogaster amazonica	Apukum	Kara sapa
2024-12-03	High waters	Conambo	Middle	-2.09616	-76.248	YAN-25-2026	Characiformes	Curimatidae	Psectrogaster amazonica	Apukum	Kara sapa
2024-12-03	High waters	Conambo	Middle	-2.09616	-76.248	YAN-25-2027	Characiformes	Curimatidae	Psectrogaster sp.
2025-03-10	High waters	Conambo	Middle	-2.09618	-76.248	YAN-25-1711	Characiformes	Curimatidae	Psectrogaster sp.
2025-03-10	High waters	Conambo	Middle	-2.09618	-76.248	YAN-25-1712	Characiformes	Curimatidae	Psectrogaster sp.
2025-03-10	High waters	Conambo	Middle	-2.09618	-76.248	YAN-25-1713	Characiformes	Curimatidae	Psectrogaster sp.
2025-03-10	High waters	Conambo	Middle	-2.09618	-76.248	YAN-25-1714	Characiformes	Curimatidae	Psectrogaster sp.
2025-03-10	High waters	Conambo	Middle	-2.09618	-76.248	YAN-25-1691	Siluriformes	Loricariidae	Pseudoemiodon sp.
15/11/2024	Low Waters	Conambo	Upper	-1.92273	-76.6254	KAW-24-1503	Siluriformes	Pimelodidae	Pseudoplatystoma punctifer		Ruyac bagri
2025-03-07	High waters	Conambo	Upper	-1.92273	-76.6254	KAW-25-2004	Characiformes	Lebiasinidae	Pyrrhulina eleanorae
2025-03-07	High waters	Conambo	Upper	-1.92273	-76.6254	KAW-25-2005	Characiformes	Lebiasinidae	Pyrrhulina eleanorae
2025-03-09	High waters	Conambo	Middle	-2.09618	-76.248	YAN-25-1654	Characiformes	Lebiasinidae	Pyrrhulina eleanorae
2025-03-09	High waters	Conambo	Middle	-2.09618	-76.248	YAN-25-1655	Characiformes	Lebiasinidae	Pyrrhulina eleanorae
13/3/2025	High waters	Nayakim Entza	Lower	-2.11692	-76.1993	NAY-24-1534	Characiformes	Lebiasinidae	Pyrrhulina eleanorae
13/3/2025	High waters	Nayakim Entza	Lower	-2.11692	-76.1993	NAY-24-1544	Characiformes	Lebiasinidae	Pyrrhulina eleanorae
15/11/2024	Low Waters	Conambo	Upper	-1.92273	-76.6254	KAW-24-1496	Characiformes	Lebiasinidae	Pyrrhulina semifasciata	Kuum
2025-03-08	High waters	Conambo	Middle	-2.09618	-76.248	YAN-24-1582	Characiformes	Lebiasinidae	pyrrhulina semifasciata	Kuum
2025-03-08	High waters	Conambo	Middle	-2.09618	-76.248	YAN-25-1647	Characiformes	Lebiasinidae	Pyrrhulina semifasciata	Kuum
2025-03-10	High waters	Conambo	Middle	-2.09618	-76.248	YAN-25-1737	Characiformes	Lebiasinidae	Pyrrhulina semifasciata	Kuum
2025-03-10	High waters	Conambo	Middle	-2.09618	-76.248	YAN-25-1741	Characiformes	Lebiasinidae	Pyrrhulina semifasciata	Kuum
2025-03-10	High waters	Conambo	Middle	-2.09618	-76.248	YAN-25-1742	Characiformes	Lebiasinidae	Pyrrhulina semifasciata	Kuum
2025-03-10	High waters	Conambo	Middle	-2.09616	-76.248	YAN-25-1781	Characiformes	Lebiasinidae	Pyrrhulina semifasciata	Kuum
2025-03-10	High waters	Conambo	Middle	-2.09616	-76.248	YAN-25-1782	Characiformes	Lebiasinidae	Pyrrhulina semifasciata	Kuum
2025-03-10	High waters	Conambo	Middle	-2.09616	-76.248	YAN-25-1783	Characiformes	Lebiasinidae	Pyrrhulina semifasciata	Kuum
2025-03-10	High waters	Conambo	Middle	-2.09616	-76.248	YAN-25-1784	Characiformes	Lebiasinidae	Pyrrhulina semifasciata	Kuum
2025-03-10	High waters	Conambo	Middle	-2.09616	-76.248	YAN-25-1785	Characiformes	Lebiasinidae	Pyrrhulina semifasciata	Kuum
2025-03-10	High waters	Conambo	Middle	-2.09616	-76.248	YAN-25-1786	Characiformes	Lebiasinidae	Pyrrhulina semifasciata	Kuum
13/11/2024	Low Waters	Conambo	Lower	-2.11853	-76.1845	JUY-25-1876	Siluriformes	Heptapteridae	Rhamdia quelen	Kumbautum	Cumbarama
13/11/2024	Low Waters	Conambo	Lower	-2.11853	-76.1845	JUY-25-1879	Siluriformes	Heptapteridae	Rhamdia quelen	Kumbautum	Cumbarama
13/11/2024	Low Waters	Conambo	Lower	-2.11853	-76.1845	JUY-25-1882	Siluriformes	Heptapteridae	Rhamdia quelen	Kumbautum	Cumbarama
2024-12-03	High waters	Conambo	Middle	-2.09616	-76.248	YAN-25-1801	Siluriformes	Heptapteridae	Rhamdia quelen	Kumbautum	Cumbarama
2024-12-03	High waters	Conambo	Middle	-2.09616	-76.248	YAN-25-1802	Siluriformes	Heptapteridae	Rhamdia quelen	Kumbautum	Cumbarama
18/11/2024	Low Waters	Conambo	Lower	-2.11647	-76.1992	JUY-24-1629	Characiformes	Cynodontidae	Rhaphiodon vulpinus	Manjajchir	Chambirima
2024-12-11	Low Waters	Conambo	Lower	-2.11656	-76.1993	JUY-25-1843	Characiformes	Cynodontidae	Rhaphiodon vulpinus	Manjajchir	Chambirima
2025-03-06	High waters	Conambo	Upper	-1.92273	-76.6254	KAW-25-1988	Characiformes	Cynodontidae	Rhaphiodon vulpinus	Manjajchir	Chambirima
2025-03-10	High waters	Conambo	Middle	-2.09618	-76.248	YAN-25-1689	Characiformes	Cynodontidae	Rhaphiodon vulpinus	Manjajchir	Chambirima
2025-03-10	High waters	Conambo	Middle	-2.09618	-76.248	YAN-25-1717	Characiformes	Cynodontidae	Rhaphiodon vulpinus	Manjajchir	Chambirima
2024-11-19	Low Waters	Conambo	Lower	-2.11656	-76.1993	JUY-25-1838	Cichliformes	Cichlidae	Satanoperca jurupari	Pakimushu
15/11/2024	Low Waters	Conambo	Upper	-1.92273	-76.6254	KAW-24-1501	Cichliformes	Cichlidae	Saxatilia proteus	Chuwiu
13/3/2025	High waters	Nayakim Entza	Lower	-2.11692	-76.1993	NAY-24-1537	Cichliformes	Cichlidae	Saxatilia proteus	Chuwiu
18/11/2024	Low Waters	Conambo	Lower	-2.11647	-76.1992	JUY-25-1825	Characiformes	Anostomidae	Schizodon fasciatus	Pirum	Tanla
18/11/2024	Low Waters	Conambo	Lower	-2.11647	-76.1992	JUY-25-1826	Characiformes	Anostomidae	Schizodon fasciatus	Pirum	Tanla
18/11/2024	Low Waters	Conambo	Lower	-2.11647	-76.1992	JUY-25-1827	Characiformes	Anostomidae	Schizodon fasciatus	Pirum	Tanla
2024-12-03	High waters	Conambo	Middle	-2.09616	-76.248	YAN-25-2028	Characiformes	Anostomidae	Schizodon fasciatus	Pirum	Tanla
2024-12-03	High waters	Conambo	Middle	-2.09616	-76.248	YAN-25-2029	Characiformes	Anostomidae	Schizodon fasciatus	Pirum	Tanla
2024-12-11	Low Waters	Conambo	Lower	-2.11855	-76.1846	JUY-25-1844	Characiformes	Anostomidae	Schizodon fasciatus	Pirum	Tanla
2024-12-11	Low Waters	Conambo	Lower	-2.11855	-76.1846	JUY-25-1845	Characiformes	Anostomidae	Schizodon fasciatus	Pirum	Tanla
2025-03-06	High waters	Conambo	Upper	-1.92273	-76.6254	KAW-25-1985	Characiformes	Anostomidae	Schizodon fasciatus	Pirum	Tanla
2025-03-08	High waters	Conambo	Middle	-2.09618	-76.248	YAN-25-1630	Characiformes	Anostomidae	Schizodon fasciatus	Pirum	Tanla
2025-03-10	High waters	Conambo	Middle	-2.09618	-76.248	YAN-25-1666	Characiformes	Anostomidae	Schizodon fasciatus	Pirum	Tanla
14/3/2025	Low Waters	Conambo	Lower	-2.11691	-76.1993	JUY-24-1616	Characiformes	Anostomidae	Schizodon fasciatus	Pirum	Tanla
2025-03-06	High waters	Conambo	Upper	-1.92273	-76.6254	KAW-25-1983	Characiformes	Serrasalmidae	Serrasalmus gouldingi		Yahuar paña
18/11/2024	Low Waters	Conambo	Lower	-2.11647	-76.1992	JUY-25-1822	Sorubim	Pimelodidae	Sorubim elongatus
15/11/2024	Low Waters	Conambo	Upper	-1.92273	-76.6254	KAW-24-1517	Characiformes	Curimatidae	Steindachnerina guenteri	Apukum	Sara challwa
15/11/2024	Low Waters	Conambo	Upper	-1.92273	-76.6254	KAW-24-1489	Gymnotiformes	Sternopygidae	Sternopygus macrurus	Churuindwancha
13/3/2025	High waters	Nayakim Entza	Lower	-2.11692	-76.1993	NAY-24-1540	Gymnotiformes	Sternopygidae	Sternopygus macrurus	Churuindwancha
15/11/2024	Low Waters	Conambo	Upper	-1.92273	-76.6254	KAW-24-1486	Gymnotiformes	Sternopygidae	Sternopygus macrurus	Churuindwancha
15/11/2024	Low Waters	Conambo	Upper	-1.92273	-76.6254	KAW-24-1490	Gymnotiformes	Sternopygidae	Sternopygus macrurus	Churuindwancha
18/11/2024	Low Waters	Conambo	Lower	-2.11647	-76.1992	JUY-24-1628	Gymnotiformes	Sternopygidae	Sternopygus macrurus	Churuindwancha
2024-11-19	Low Waters	Conambo	Lower	-2.11656	-76.1993	JUY-25-1839	Characiformes	Characidae	Tetragonopterus argenteus	Churuind wancha	Casapa
2025-03-07	High waters	Conambo	Upper	-1.92273	-76.6254	KAW-25-2013	Characiformes	Characidae	Tetragonopterus argenteus	Churuind wancha	Casapa
2025-03-07	High waters	Conambo	Upper	-1.92273	-76.6254	KAW-25-2014	Characiformes	Characidae	Tetragonopterus argenteus	Churuind wancha	Casapa
2025-03-07	High waters	Conambo	Upper	-1.92273	-76.6254	KAW-25-2015	Characiformes	Characidae	Tetragonopterus argenteus	Churuind wancha	Casapa
15/11/2024	Low Waters	Conambo	Upper	-1.92273	-76.6254	KAW-24-1474	Characiformes	Gasteropelecidae	Thoracocharax stellatus	Mitiap
15/11/2024	Low Waters	Conambo	Upper	-1.92273	-76.6254	KAW-24-1477	Characiformes	Gasteropelecidae	Thoracocharax stellatus	Mitiap
2025-03-10	High waters	Conambo	Middle	-2.09618	-76.248	YAN-25-1706	Siluriformes	Auchenipteridae	Trachelyopterus galeatus	Puua
13/11/2024	Low Waters	Conambo	Lower	-2.11853	-76.1845	JUY-25-1871	Characiformes	Triportheidae	Triportheus angulatus	Saapap
13/11/2024	Low Waters	Conambo	Lower	-2.11853	-76.1845	JUY-25-1872	Characiformes	Triportheidae	Triportheus angulatus	Saapap
15/11/2024	Low Waters	Conambo	Upper	-1.92273	-76.6254	KAW-24-1472	Characiformes	Triportheidae	Triportheus angulatus	Saapap
18/11/2024	Low Waters	Conambo	Lower	-2.11647	-76.1992	JUY-24-1625	Characiformes	Triportheidae	Triportheus angulatus	Saapap
19/11/2024	Low Waters	Conambo	Lower	-2.11656	-76.1993	JUY-25-1836	Characiformes	Triportheidae	Triportheus angulatus	Saapap
2024-12-03	High waters	Conambo	Middle	-2.09616	-76.248	YAN-25-1811	Characiformes	Triportheidae	Triportheus angulatus	Saapap
2024-12-11	Low Waters	Conambo	Lower	-2.11855	-76.1846	JUY-25-1847	Characiformes	Triportheidae	Triportheus angulatus	Saapap
14/3/2025	Low Waters	Conambo	Lower	-2.11691	-76.1993	JUY-24-1608	Characiformes	Triportheidae	Triportheus angulatus	Saapap
14/3/2025	High waters	Nayakim Entza	Lower	-2.11692	-76.1993	NAY-24-1551	Characiformes	Triportheidae	Triportheus sp.
15/11/2024	Low Waters	Conambo	Upper	-1.92273	-76.6254	KAW-24-1512	Siluriformes	Trichomycteridae	Vandellia cirrhosa
