# Supplementary material for: Fishes of the Conambo River Basin, an unexplored area in the Ecuadorian Amazon: first annotated checklist
Source: PeerJ. 2026 Mar 24;14:e21003. doi: 10.7717/peerj.21003 (PMC13024240; doi:10.7717/peerj.21003)
Supplement: Supplemental Information 2 [file peerj-14-21003-s002.txt]

1. Dataset Overview

This dataset contains freshwater fish occurrence records collected during standardized sampling campaigns in the Conambo River Basin (central Ecuadorian Amazon). The data include sampling dates, geographic coordinates, sampling zones, and taxonomic identifications for each specimen captured. All identifications were validated using the Catalog of Fishes.

The dataset supports the Data Report titled:
“Fishes of the Conambo River Basin: first annotated checklist and fisheries records.”

The dataset may be reused for biodiversity assessments, taxonomic studies, spatial ecology, or comparisons with other basins in the Marañón drainage.

2. File Description
File: Conambo_DBC.csv

Contains one row per specimen or occurrence recorded during field sampling.

3. Data Dictionary (Column Descriptions)
Column name	Description	Data type	Format / Units	Notes
Date	Date when the sampling event occurred	Date	YYYY-MM-DD	Based on field records
Season	Hydrological season during sampling (e.g., “Low water”, “High water”)	Categorical (text)	–	Controlled vocabulary defined by field team
Water_body	Type of aquatic environment sampled (e.g., main river, stream, lagoon)	Categorical (text)	–	Describes habitat of capture
Zone	Sampling subregion within the Conambo Basin	Categorical (text)	–	For example: Upper, Middle, Lower Conambo
Lat	Latitude of the sampling point	Numeric (decimal degrees)	WGS84	Collected with handheld GPS
Long	Longitude of the sampling point	Numeric (decimal degrees)	WGS84	Collected with handheld GPS
Field_ID	Unique field identifier for each sampled individual or station	Text	–	Used to trace specimens in notebooks
Order	Taxonomic order of the specimen	Text	–	Validated using Catalog of Fishes
Family	Taxonomic family of the specimen	Text	–	Verified with Catalog of Fishes
Species	Valid scientific name with authorship	Text	–	Final taxonomic determination
Vernacular names: Shiwiar and Zapara (Kichwa) names are provided when available. 
