# Supplementary material for: Fishes of the Conambo River Basin, an unexplored area in the Ecuadorian Amazon: first annotated checklist
Source: PeerJ. 2026 Mar 24;14:e21003. doi: 10.7717/peerj.21003 (PMC13024240; doi:10.7717/peerj.21003)
Supplement: Supplemental Information 3 — Information about the fishing practices of the Shiwiar and Zápara communities located in the Conambo River, obtained through interviews. [file peerj-14-21003-s003.xlsx]

## Sheet: Hoja1
Taxonomy (Order, Family, Species)	Nationality
	Shiwiar			Zapara
	Fishing gear	Aquatic habitat	Season	Fishing gear	Aquatic habitat	Season
Myliobatiformes
Potamotrygonidae
Potamatrygon sp.				Hooks	Conambo River	High waters
Gymnotiformes
Gymnotidae
Gymnotus carapo				Barbasco	Conambo River, streams and creeks	High and low waters
Electrophorus electricus				Hooks	Conambo River	High waters
Characiformes
Erythrinidae
Erythrinus erythrinus				Barbasco	Streams and creeks	High waters
Hoplias malabaricus	Hooks	Conambo River, ponds, streams and creeks	High and low waters	Barbasco, hooks	Conambo River, streams and creeks	High and low waters
Cynodontidae
Rhaphiodon vulpinus	Hooks	Conambo River	High and low waters	Barbasco, hooks	Conambo River	High and low waters
Serrasalmidae
Mylossoma albiscopum				Hooks	Conambo River	High and low waters
Serrasalmus gouldingi	Hooks	Conambo River	High and low waters	Barbasco, hooks	Conambo River	High and low waters
Anostomidae
Leporinus fridereci				Barbasco, hooks	Conambo River, streams and creeks	High and low waters
Prochilodontidae
Prochilodus nigricans	Barbasco, hooks	Conambo River	High and low waters	Barbasco	Conambo River	High and low waters
Bryconidae
Brycon melanopterus	Hooks, cast nets	Conambo River	Low waters	Barbasco, hooks	Conambo River, streams and creeks	High and low waters
Salminus iquitensis				Barbasco, hooks	Conambo River	High and low waters
Characidae
Astyanax bimaculatus				Barbasco, hooks	Conambo River, streams and creeks	Low waters
Charax tectifer				Barbasco, hooks	Conambo River, streams and creeks	Low waters
Creagrutus barrigai				Barbasco	Streams and creeks	Low waters
Tetragonopterus argenteus				Hooks	Conambo River, streams and creeks	Low waters
Siluriformes
Loricariidae
Ancistrus malacops				Barbasco	Conambo River	High waters
Panaque sp				Barbasco	Conambo River	High and low waters
Cetopsidae
Cetopsis coecutiens	Hooks	Conambo River	High and low waters
Heptapteridae
Rhamdia quelen	cast nets, traps, hooks			Barbasco, hooks	Conambo River, streams and creeks	High and low waters
Pimelodella sp.				Barbasco, hooks	Conambo River, streams and creeks	High and low waters
Pimelodidae
Brachyplatystoma platynemum				Hooks	Conambo River	High and low waters
Brachyplatystoma juruense				Barbasco, hooks	Conambo River	High and low waters
Calophysus macropterus	Hooks	Conambo River	High and low waters	Barbasco, hooks	Conambo River	High and low waters
Hypophthalmus oremaculatus				Hooks	Conambo River	High and low waters
Leiarius marmoratus	Hooks	Conambo River	High and low waters	Hooks	Conambo River	High and low waters
Megalonema platycephalum				Hooks	Conambo River	High waters
Phractocephalus hemioliopterus				Hooks	Conambo River	Low waters
Pimelodus blochii	Hooks, traps, barbasco	Conambo River	High and low waters	Barbasco, hooks	Conambo River, streams and creeks	High and low waters
Pimelodus pictus	Hooks, traps, barbasco	Conambo River	High and low waters	Barbasco, hooks	Conambo River	High and low waters
Pseudoplatystoma punctifer	Hooks, harpoon	Conambo River	High and low waters	Barbasco, hooks	Conambo River	High and low waters
Sorubim elongatus	Hooks	Conambo River	High and low waters
Zungaro zungaro	Hooks	Conambo River	High and low waters	Barbasco, hooks	Conambo River	High and low waters
Cichliformes
Cichlidae
Aequiden tetramerus	Hooks	Conambo River, streams and creeks	High and low waters	Barbasco, hooks	Conambo River, streams and creeks	High and low waters
Saxatilia lucius				Barbasco, hooks	Conambo River, streams and creeks	High and low waters
