# Supplementary material for: Fishes of the Conambo River Basin, an unexplored area in the Ecuadorian Amazon: first annotated checklist
Source: PeerJ. 2026 Mar 24;14:e21003. doi: 10.7717/peerj.21003 (PMC13024240; doi:10.7717/peerj.21003)
Supplement: Supplemental Information 4 [file peerj-14-21003-s004.txt]

Title:
Fisheries records from Shiwiar and Zápara communities in the Conambo River Basin, Ecuadorian Amazon

Description:
This dataset compiles information on fish species captured by members of the Shiwiar and Zápara Indigenous nationalities in the Conambo River Basin. The records were obtained through direct interviews and collaborative field activities with local fishers during the sampling campaigns. The dataset provides species-level information on subsistence fisheries and the ecological context of capture, complementing voucher-based ichthyological records from the basin.

Geographic coverage:
Conambo River Basin, Province of Pastaza, Ecuadorian Amazon.

Temporal coverage:
Data were collected during field activities conducted in 2023–2024.

Data type:
Occurrence-type records of species captured by local fishers, including associated ecological and ethnofisheries information.

File format:
CSV (comma-separated values)

Field Description (Column Metadata)
1. Order

Taxonomic order of the species captured, using current nomenclature.

2. Family

Taxonomic family of the species captured.

3. Species

Scientific name of the species recorded.
If identification was uncertain, the genus level is provided (e.g., Pseudoplatystoma sp.).

4. Nationality

Indigenous nationality reporting or practicing the fishing activity.
Values include:

Shiwiar
Zápara

5. Fishing_gear

Fishing gear or method used to capture the species. Categories include:

Hooks
Cast nets
Harpoons
Barbasco (root of Lonchocarpus utilis)
Other methods reported during interviews

6. Aquatic_habitat

Type of aquatic environment where the species is usually captured.
Values include:

Conambo River (main channel)
Creeks
Streams
Ponds or small floodplain lakes

7. Season

Hydrological season during which the species is primarily captured according to local fishers.
Values include:

Low water
High water

Methodological notes

Records were obtained through structured interviews and collaborative fishing activities with Indigenous fishers. 
Species identifications were confirmed using local knowledge and comparison with regional ichthyological references.
The dataset does not represent standardized sampling effort, but rather documents culturally and economically important fish species for subsistence use.

Usage Notes

This dataset is intended to support ecological, ethnobiological, and fisheries research in the Amazon. It provides complementary information to specimen-based records by documenting species of importance for local food security, seasonal capture patterns, and fishing practices. The dataset may be used to explore relationships between hydrological season, habitat, and species presence or to inform future studies on Indigenous fisheries.
