# Supplementary material for: Fishes of the Conambo River Basin, an unexplored area in the Ecuadorian Amazon: first annotated checklist
Source: PeerJ. 2026 Mar 24;14:e21003. doi: 10.7717/peerj.21003 (PMC13024240; doi:10.7717/peerj.21003)
Supplement: Supplemental Information 6 [file peerj-14-21003-s006.r]

###############################################################################
# 1. Load Data
###############################################################################

# Load dataset containing vertical sampling information
datos = read.csv("spp.vertical.csv", header = TRUE, sep = ";")

library(dplyr)
library(tidyr)


###############################################################################
# 2. Assign Random Sample Numbers Within Each Season–Zone Combination
###############################################################################

set.seed(123)  # Set seed for reproducibility

# For each Season and Zone, assign samples 1–5 (or fewer if n < 5)
datos_divididos <- datos %>%
  group_by(Season, Zone) %>%
  mutate(Sample = sample(rep(1:5, length.out = n()))) %>%
  ungroup()


###############################################################################
# 3. Build Vertical Abundance Table (Season × Zone × Sample × Species)
###############################################################################

tabla.div = datos_divididos %>%
  group_by(Season, Zone, Sample, Species) %>%
  summarise(Abundance = sum(N))


###############################################################################
# 4. Create Combined Factor “Season_Zone_Sample”
###############################################################################

# This identifier is used to reshape the data into wide format for iNEXT analyses
tabla.div$Season.Zone.sample = paste(
  tabla.div$Season,
  tabla.div$Zone,
  tabla.div$Sample,
  sep = "_"
)


###############################################################################
# 5. Wide Table: Species × Combined Factor (for diversity estimation)
###############################################################################

tabla.div.hor <- tabla.div %>%
  group_by(Season.Zone.sample, Species) %>%
  summarise(Abundance = sum(Abundance), .groups = "drop") %>%
  pivot_wider(
    names_from = Season.Zone.sample,
    values_from = Abundance,
    values_fill = 0
  )

tabla.div.hor = data.frame(tabla.div.hor)


###############################################################################
# 6. Wide Table by Zone Only (Species × Zone)
###############################################################################

tabla.sec.hor <- tabla.div %>%
  group_by(Zone, Species) %>%
  summarise(Abundance = sum(Abundance), .groups = "drop") %>%
  pivot_wider(
    names_from = Zone,
    values_from = Abundance,
    values_fill = 0
  )

tabla.sec.hor = data.frame(tabla.sec.hor)


###############################################################################
# 7. Horizontal Table (Wide) for Beta-Diversity and Ordination (NMDS)
###############################################################################

tabla_horizontal <- datos_divididos %>%
  group_by(Season, Zone, Sample, Species) %>%
  summarise(Abundance = sum(N), .groups = "drop") %>%
  pivot_wider(
    names_from = Species,
    values_from = Abundance,
    values_fill = 0
  )


###############################################################################
# 8. Diversity Analyses with iNEXT
###############################################################################

library(iNEXT)
library(openxlsx)

### 8.1 Diversity by Season–Zone–Sample
div.Conambo = iNEXT(tabla.div.hor[, 2:31], datatype = "abundance")
div.Conambo$AsyEst
write.xlsx(div.Conambo$AsyEst, "diversidad.sector.fase.muestra.xlsx")

### 8.2 Diversity by Zone Only
div.sector.Conambo = iNEXT(tabla.sec.hor[, 2:4], datatype = "abundance")
div.sector.Conambo$AsyEst
write.xlsx(div.sector.Conambo$AsyEst, "diversidad.sector.Conambo.xlsx")

# Plotting rarefaction/extrapolation curves
ggiNEXT(div.sector.Conambo)


###############################################################################
# 9. Compare Shannon Diversity Between Zones and Seasons
###############################################################################

shannon = read.csv("shannon.div.csv", header = TRUE, sep = ";")

library(ggpubr)

# Boxplot with Season as fill color
p1 <- ggboxplot(
  shannon,
  x = 'Zone',
  y = 'Shannon.Diversity',
  fill = 'Season'
)


###############################################################################
# 10. Two-Way Rank-Based ANOVA (Aligned Rank Transform)
###############################################################################

library(ARTool)

# Convert grouping variables to factors
shannon$Season = as.factor(shannon$Season)
shannon$Zone = as.factor(shannon$Zone)

# Two-way ANOVA equivalent using ART (for nonparametric interaction testing)
art.shannon = art(Shannon.Diversity ~ Season * Zone, data = shannon)
summary(art.shannon)

anova.art = anova(art.shannon)


###############################################################################
# 11. NMDS Ordination and PERMANOVA (Bray–Curtis)
###############################################################################

library(vegan)

tabla_horizontal = data.frame(tabla_horizontal)

### 11.1 Filter Rare Species (species present in < 2 samples)
especies = tabla_horizontal[, 4:124]
presencias = colSums(especies > 0)
especies.filtrada = especies[, presencias >= 2]

### 11.2 Bray–Curtis Distance Matrix
com.dis = vegdist(especies.filtrada, method = "bray")

### 11.3 Convert Zone and Season to Factors
tabla_horizontal$Zone = as.factor(tabla_horizontal$Zone)
tabla_horizontal$Season = as.factor(tabla_horizontal$Season)

### 11.4 Two-Way PERMANOVA
perma.com = adonis2(
  especies.filtrada ~ Zone + Season,
  permutations = 999,
  data = tabla_horizontal,
  method = "bray",
  by = "margin"
)

### 11.5 NMDS Ordination
nmds.bray = metaMDS(com.dis, method = "bray")
plot(nmds.bray)

# Extract ordination scores and merge metadata
data.scores = as.data.frame(scores(nmds.bray))
data.scores$Zone = tabla_horizontal$Zone
data.scores$Season = tabla_horizontal$Season

### 11.6 NMDS Plot
library(ggplot2)

ggplot(data = data.scores,
       aes(x = NMDS1, y = NMDS2, color = Season, shape = Zone)) +
  geom_point(size = 3) +
  theme_minimal()


###############################################################################
# 12. SIMPER Analysis and Indicator Species Identification
###############################################################################

### 12.1 SIMPER (Similarity Percentage Analysis)
sector.simper = simper(
  especies.filtrada,
  tabla_horizontal$Zone,
  permutations = 1000,
  method = "bray"
)
summary(sector.simper)

### 12.2 Indicator Species Analysis
library(indicspecies)

indi.sector = multipatt(
  especies.filtrada,
  tabla_horizontal$Zone,
  control = how(nperm = 1000)
)
summary(indi.sector)

###############################################################################
# End of Script
###############################################################################
