# Supplementary material for: Fishes of the Conambo River Basin, an unexplored area in the Ecuadorian Amazon: first annotated checklist
Source: PeerJ. 2026 Mar 24;14:e21003. doi: 10.7717/peerj.21003 (PMC13024240; doi:10.7717/peerj.21003)
Supplement: Supplemental Information 7 [file peerj-14-21003-s007.csv]

Date	Season	Zone	ID	Species	N
12/11/2024	Low_waters	Upper	KAW-24-1462	Paragoniates alburnus	1
12/11/2024	Low_waters	Upper	KAW-24-1464	Loricaria simillima	1
12/11/2024	Low_waters	Upper	KAW-24-1465	Heros efasciatus	1
12/11/2024	Low_waters	Upper	KAW-24-1467	Knodus megalops	1
12/11/2024	Low_waters	Upper	KAW-24-1468	Knodus megalops	1
12/11/2024	Low_waters	Upper	KAW-24-1463	Loricariichthys sp.	1
12/11/2024	Low_waters	Upper	KAW-24-1466	Paragoniates alburnus	1
12/11/2024	Low_waters	Upper	KAW-24-1460	Galeocharax gulo	1
12/11/2024	Low_waters	Upper	KAW-24-1461	Hoplias malabaricus	1
12/11/2024	Low_waters	Upper	KAW-24-1458	Corydoras acutus	1
12/11/2024	Low_waters	Upper	KAW-24-1459	Corydoras acutus	1
13/11/2024	Low_waters	Upper	KAW-24-1503	Pseudoplatystoma punctifer	1
13/11/2024	Low_waters	Upper	KAW-24-1471	Leporinus fridereci	1
13/11/2024	Low_waters	Upper	KAW-24-1515	Brycon melanopterus	1
13/11/2024	Low_waters	Upper	KAW-24-1472	Triportheus angulatus	1
13/11/2024	Low_waters	Upper	KAW-24-1516	Hemiodus unimaculatus	1
13/11/2024	Low_waters	Upper	KAW-24-1473	Hypoclinemus mentalis	1
13/11/2024	Low_waters	Upper	KAW-24-1505	Corydoras acutus	1
13/11/2024	Low_waters	Upper	KAW-24-1502	Lasciancistrus heteracanthus	1
13/11/2024	Low_waters	Upper	KAW-24-1479	Heroina isonycterina	1
13/11/2024	Low_waters	Upper	KAW-24-1480	Heroina isonycterina	1
13/11/2024	Low_waters	Upper	KAW-24-1481	Heroina isonycterina	1
13/11/2024	Low_waters	Upper	KAW-24-1491	Heroina isonycterina	1
13/11/2024	Low_waters	Upper	KAW-24-1493	Heroina isonycterina	1
13/11/2024	Low_waters	Upper	KAW-24-1494	Heroina isonycterina	1
13/11/2024	Low_waters	Upper	KAW-24-1497	Heroina isonycterina	1
13/11/2024	Low_waters	Upper	KAW-24-1489	Sternopygus macruru	1
13/11/2024	Low_waters	Upper	KAW-24-1488	Brachycalcinus nummus	1
13/11/2024	Low_waters	Upper	KAW-24-1476	Farlowella knerii	1
13/11/2024	Low_waters	Upper	KAW-24-1474	Thoracocharax stellatus	1
13/11/2024	Low_waters	Upper	KAW-24-1477	Thoracocharax stellatus	1
13/11/2024	Low_waters	Upper	KAW-24-1518	Leporinus friderici	1
13/11/2024	Low_waters	Upper	KAW-24-1509	Ancistrus shuar	1
13/11/2024	Low_waters	Upper	KAW-24-1475	Creagutus barrigai	1
13/11/2024	Low_waters	Upper	KAW-24-1513	Eigenmannia sp	1
13/11/2024	Low_waters	Upper	KAW-24-1517	Steindachnerina guenteri	1
13/11/2024	Low_waters	Upper	KAW-24-1485	Apteronotus albifrons	1
13/11/2024	Low_waters	Upper	KAW-24-1512	Vandellia cirrhosa	1
13/11/2024	Low_waters	Upper	KAW-24-1486	Sternopygus macrurus	1
13/11/2024	Low_waters	Upper	KAW-24-1490	Sternopygus macrurus	1
13/11/2024	Low_waters	Upper	KAW-24-1501	Saxatilia proteus	1
13/11/2024	Low_waters	Upper	KAW-24-1483	Astyanax bimaculatus	1
13/11/2024	Low_waters	Upper	KAW-24-1519	Cetopsis coecutiens	1
13/11/2024	Low_waters	Upper	KAW-24-1487	Microglanis zonatus	1
13/11/2024	Low_waters	Upper	KAW-24-1498	Microglanis zonatus	1
13/11/2024	Low_waters	Upper	KAW-24-1510	Panaqolus nocturnus	1
13/11/2024	Low_waters	Upper	KAW-24-1499	Peckoltichthys bachi	1
13/11/2024	Low_waters	Upper	KAW-24-1506	Peckoltichthys bachi	1
13/11/2024	Low_waters	Upper	KAW-24-1492	Bujurquina mariae	1
13/11/2024	Low_waters	Upper	KAW-24-1508	Bujurquina mariae	1
13/11/2024	Low_waters	Upper	KAW-24-1500	Ancistrus malacops	1
13/11/2024	Low_waters	Upper	KAW-24-1514	Ancistrus malacops	1
13/11/2024	Low_waters	Upper	KAW-24-1478	Knodus gamma	1
13/11/2024	Low_waters	Upper	KAW-24-1507	Panacolus dentex	1
13/11/2024	Low_waters	Upper	KAW-24-1504	Characidium steindachneri	1
13/11/2024	Low_waters	Upper	KAW-24-1511	Characidium steindachneri	1
13/11/2024	Low_waters	Upper	KAW-24-1496	Pyrrhulina semifasciata	1
13/11/2024	Low_waters	Upper	KAW-24-1495	Parodon pongoensis	1
13/11/2024	Low_waters	Upper	KAW-24-1482	Hemigrammus aff. Ocellifer	1
15/11/2024	Low_waters	Middle	NAY-24-1524	Gymnotus carapo	1
15/11/2024	Low_waters	Middle	NAY-24-1521	Hoplerythrinus unitaeniatus	1
15/11/2024	Low_waters	Middle	NAY-24-1520	Laetacara flavilabris	1
15/11/2024	Low_waters	Middle	NAY-24-1541	Hyphessobrycon loretoensis	1
15/11/2024	Low_waters	Middle	NAY-24-1522	Pimelodella buckleyi	1
15/11/2024	Low_waters	Middle	NAY-24-1537	Saxatilia proteus	1
15/11/2024	Low_waters	Middle	NAY-24-1542	Corydoras zygata	1
15/11/2024	Low_waters	Middle	NAY-24-1543	Corydoras zygata	1
15/11/2024	Low_waters	Middle	NAY-24-1545	Corydoras zygata	1
15/11/2024	Low_waters	Middle	NAY-24-1549	Corydoras zygata	1
15/11/2024	Low_waters	Middle	NAY-24-1525	Loricariichthys sp.	1
15/11/2024	Low_waters	Middle	NAY-24-1540	Sternopygus macruru	1
15/11/2024	Low_waters	Middle	NAY-24-1528	pimelodella gracilis	1
15/11/2024	Low_waters	Middle	NAY-24-1523	Megalechis thoracata	1
15/11/2024	Low_waters	Middle	NAY-24-1536	Hoplias malabaricus	1
15/11/2024	Low_waters	Middle	NAY-24-1530	Moenkhausia oligolepis	1
15/11/2024	Low_waters	Middle	NAY-24-1526	Gymnotus carapo	1
15/11/2024	Low_waters	Middle	NAY-24-1527	Gymnotus carapo	1
15/11/2024	Low_waters	Middle	NAY-24-1555	Gymnotus carapo	1
15/11/2024	Low_waters	Middle	NAY-24-1556	Gymnotus carapo	1
15/11/2024	Low_waters	Middle	NAY-24-1531	Moenkhausia comma	1
15/11/2024	Low_waters	Middle	NAY-24-1550	Astyanax bimaculatus	1
15/11/2024	Low_waters	Middle	NAY-24-1535	Megalechis thoracata	1
15/11/2024	Low_waters	Middle	NAY-24-1539	Megalechis thoracata	1
15/11/2024	Low_waters	Middle	NAY-24-1552	Megalechis thoracata	1
15/11/2024	Low_waters	Middle	NAY-24-1554	Melanocharacidium rex	1
15/11/2024	Low_waters	Middle	NAY-24-1532	Crenicichlla aff. Sedentaria	1
15/11/2024	Low_waters	Middle	NAY-24-1533	Crenicichlla aff. Sedentaria	1
15/11/2024	Low_waters	Middle	NAY-24-1538	Crenicichlla aff. Sedentaria	1
15/11/2024	Low_waters	Middle	NAY-24-1529	Corydoras aeneus	1
15/11/2024	Low_waters	Middle	NAY-24-1553	Hyphessobrycon sp.	1
15/11/2024	Low_waters	Middle	NAY-24-1557	Hyphessobrycon sp.	1
15/11/2024	Low_waters	Middle	NAY-24-1558	Hyphessobrycon sp.	1
15/11/2024	Low_waters	Middle	NAY-24-1546	Bujurquina pardus	1
15/11/2024	Low_waters	Middle	NAY-24-1548	Aequidens tetramerus	1
15/11/2024	Low_waters	Middle	NAY-24-1551	Triportheus sp.	1
16/11/2024	Low_waters	Middle	YAN-24-1576	Potamotrygon sp	1
18/11/2024	Low_waters	Lower	JUY-24-1595	Megalechis thoracata	1
18/11/2024	Low_waters	Lower	JUY-24-1590	Hoplias malabaricus	1
18/11/2024	Low_waters	Lower	JUY-24-1591	Hoplias malabaricus	1
18/11/2024	Low_waters	Lower	JUY-24-1594	Corydoras rabauti	1
18/11/2024	Low_waters	Lower	JUY-24-1589	Erythrinus erythrinus	1
18/11/2024	Low_waters	Lower	JUY-24-1588	Laetacara flavilabris	1
18/11/2024	Low_waters	Lower	JUY-24-1592	Laetacara flavilabris	1
18/11/2024	Low_waters	Lower	JUY-24-1593	Laetacara flavilabris	1
19/11/2024	Low_waters	Lower	JUY-24-1623	Potamotrygon falkneri	1
19/11/2024	Low_waters	Lower	JUY-24-1622	Oxydoras niger	1
19/11/2024	Low_waters	Lower	JUY-24-1628	Sternopygus macrurus	1
19/11/2025	Low_waters	Lower	JUY-24-1630	Electrophorus electricus	1
19/11/2025	Low_waters	Lower	JUY-24-1632	Erythrinus erythrinus	1
6/3/2025	High_waters	Upper	KAW-25-1985	Schizodon fasciatus	1
6/3/2025	High_waters	Upper	KAW-25-1986	Hemisorubim platyrhynchus	1
6/3/2025	High_waters	Upper	KAW-25-1988	Rhaphiodon vulpinus	1
6/3/2025	High_waters	Upper	KAW-25-1983	Serrasalmus gouldingi	1
6/3/2025	High_waters	Upper	KAW-25-1984	Mylossoma albiscopum	1
6/3/2025	High_waters	Upper	KAW-25-1987	Hypostomus cochliodon	1
7/3/2025	High_waters	Upper	KAW-25-2007	Moenkhausia oligolepis	1
7/3/2025	High_waters	Upper	KAW-25-2008	Moenkhausia oligolepis	1
7/3/2025	High_waters	Upper	KAW-25-2009	Moenkhausia oligolepis	1
7/3/2025	High_waters	Upper	KAW-25-2010	Moenkhausia oligolepis	1
7/3/2025	High_waters	Upper	KAW-25-1996	Bujurquina pardus	1
7/3/2025	High_waters	Upper	KAW-25-1997	Bujurquina pardus	1
7/3/2025	High_waters	Upper	KAW-25-1998	Bujurquina pardus	1
7/3/2025	High_waters	Upper	KAW-25-1999	Bujurquina pardus	1
7/3/2025	High_waters	Upper	KAW-25-2000	Bujurquina pardus	1
7/3/2025	High_waters	Upper	KAW-25-2001	Bujurquina pardus	1
7/3/2025	High_waters	Upper	KAW-25-2016	Chrysobrycon hesperus	1
7/3/2025	High_waters	Upper	KAW-25-2023	Bujurquina aff. Huallagae	1
7/3/2025	High_waters	Upper	KAW-25-2002	Bujurquina syspilus	1
7/3/2025	High_waters	Upper	KAW-25-2017	Moenkhausia dichoura	1
7/3/2025	High_waters	Upper	KAW-25-2018	Moenkhausia dichoura	1
7/3/2025	High_waters	Upper	KAW-25-2019	Moenkhausia dichoura	1
7/3/2025	High_waters	Upper	KAW-25-2020	Moenkhausia dichoura	1
7/3/2025	High_waters	Upper	KAW-25-2021	Moenkhausia dichoura	1
7/3/2025	High_waters	Upper	KAW-25-2003	Crenicichla lucius	1
7/3/2025	High_waters	Upper	KAW-25-2006	Astyanax sp.	1
7/3/2025	High_waters	Upper	KAW-25-2004	Pyrrhulina eleanorae	1
7/3/2025	High_waters	Upper	KAW-25-2005	Pyrrhulina eleanorae	1
7/3/2025	High_waters	Upper	KAW-25-2015	Tetragonopterus argenteus	1
7/3/2025	High_waters	Upper	KAW-25-1990	Cheirocerus eques	1
7/3/2025	High_waters	Upper	KAW-25-1993	Cheirocerus eques	1
7/3/2025	High_waters	Upper	KAW-25-1995	Calophysus macropterus	1
7/3/2025	High_waters	Upper	KAW-25-2012	Eigenmanni sp.	1
7/3/2025	High_waters	Upper	KAW-25-1994	Hypostomus cochliodon	1
7/3/2025	High_waters	Upper	KAW-25-2011	Pimelodella buckleyi	1
7/3/2025	High_waters	Upper	KAW-25-1989	Pimelodus blochii	1
7/3/2025	High_waters	Upper	KAW-25-1991	Pimelodus blochii	1
7/3/2025	High_waters	Upper	KAW-25-1992	Pimelodus blochii	1
8/3/2025	High_waters	Middle	YAN-25-1651	Hyphessobrycon agulha	1
8/3/2025	High_waters	Middle	YAN-25-1650	Hyphessobrycon agulha	1
8/3/2025	High_waters	Middle	YAN-25-1640	Megalechis thoracata	1
8/3/2025	High_waters	Middle	YAN-25-1656	Hoplias malabaricus	1
8/3/2025	High_waters	Middle	YAN-25-1657	Hoplias malabaricus	1
8/3/2025	High_waters	Middle	YAN-25-1635	Gymnotus carapo	1
8/3/2025	High_waters	Middle	YAN-25-1636	Gymnotus carapo	1
8/3/2025	High_waters	Middle	YAN-25-1637	Gymnotus carapo	1
8/3/2025	High_waters	Middle	YAN-25-1638	Gymnotus carapo	1
8/3/2025	High_waters	Middle	YAN-25-1647	Pyrrhulina semifasciata	1
8/3/2025	High_waters	Middle	YAN-25-1646	Charax tectifer	1
8/3/2025	High_waters	Middle	YAN-25-1649	Pimelodella buckleyi	1
8/3/2025	High_waters	Middle	YAN-25-1652	Aequidens tetramerus	1
8/3/2025	High_waters	Middle	YAN-25-1653	Aequidens tetramerus	1
8/3/2025	High_waters	Middle	YAN-25-1642	Hemmigrammus ocellifer	1
8/3/2025	High_waters	Middle	YAN-25-1644	Hemmigrammus ocellifer	1
8/3/2025	High_waters	Middle	YAN-25-1654	Pyrrhulina eleanorae	1
8/3/2025	High_waters	Middle	YAN-25-1655	Pyrrhulina eleanorae	1
8/3/2025	High_waters	Middle	YAN-25-2024	Prochilodus nigricans	1
8/3/2025	High_waters	Middle	YAN-25-1665	Leporinus pearsoni	1
8/3/2025	High_waters	Middle	YAN-25-1663	Brycon melanopterus	1
8/3/2025	High_waters	Middle	YAN-25-2028	Schizodon fasciatus	1
8/3/2025	High_waters	Middle	YAN-25-1664	Leporinus agassizii	1
8/3/2025	High_waters	Middle	YAN-25-1641	Astyanax bimaculatus	1
8/3/2025	High_waters	Middle	YAN-25-2025	Potamorhina latior	1
8/3/2025	High_waters	Middle	YAN-25-2027	Psectrogaster sp.	1
8/3/2025	High_waters	Middle	YAN-25-1639	Hoplias malabaricus	1
8/3/2025	High_waters	Middle	YAN-25-2026	Psectrogaster amazonica	1
8/3/2025	High_waters	Middle	YAN-25-1634	Panaqolus nocturnus	1
8/3/2025	High_waters	Middle	YAN-25-1631	Hypostomus niceforoi	1
8/3/2025	High_waters	Middle	YAN-25-1633	Panaqolus nocturnus	1
9/3/2025	High_waters	Middle	YAN-25-1674	Hypostomus niceforoi	1
9/3/2025	High_waters	Middle	YAN-25-1676	Hypostomus niceforoi	1
9/3/2025	High_waters	Middle	YAN-25-1678	Hypostomus niceforoi	1
9/3/2025	High_waters	Middle	YAN-25-1670	Hypostomus gr. cochliodon	1
9/3/2025	High_waters	Middle	YAN-25-1671	Hypostomus gr. cochliodon	1
9/3/2025	High_waters	Middle	YAN-25-1672	Hypostomus gr. cochliodon	1
9/3/2025	High_waters	Middle	YAN-25-1673	Hypostomus gr. cochliodon	1
9/3/2025	High_waters	Middle	YAN-25-1680	Hypostomus gr. cochliodon	1
9/3/2025	High_waters	Middle	YAN-25-1681	Hypostomus gr. cochliodon	1
9/3/2025	High_waters	Middle	YAN-25-1682	Hypostomus gr. cochliodon	1
9/3/2025	High_waters	Middle	YAN-25-1675	Panaqolus pantostiktos	1
9/3/2025	High_waters	Middle	YAN-25-1679	Panaqolus nocturnus	1
10/3/2025	High_waters	Middle	YAN-25-1779	Bario steindachneri	1
10/3/2025	High_waters	Middle	YAN-25-1750	Hoplias malabaricus	1
10/3/2025	High_waters	Middle	YAN-25-1752	Hoplias malabaricus	1
10/3/2025	High_waters	Middle	YAN-25-1793	Hoplias malabaricus	1
10/3/2025	High_waters	Middle	YAN-25-1794	Hoplias malabaricus	1
10/3/2025	High_waters	Middle	YAN-25-1795	Hoplias malabaricus	1
10/3/2025	High_waters	Middle	YAN-25-1796	Hoplias malabaricus	1
10/3/2025	High_waters	Middle	YAN-25-1797	Hoplias malabaricus	1
10/3/2025	High_waters	Middle	YAN-25-1806	Hoplias malabaricus	1
10/3/2025	High_waters	Middle	YAN-25-1729	Charax tectifer	1
10/3/2025	High_waters	Middle	YAN-25-1730	Charax tectifer	1
10/3/2025	High_waters	Middle	YAN-25-1731	Charax tectifer	1
10/3/2025	High_waters	Middle	YAN-25-1732	Charax tectifer	1
10/3/2025	High_waters	Middle	YAN-25-1743	Corydoras zygata	1
10/3/2025	High_waters	Middle	YAN-25-1744	Corydoras zygata	1
10/3/2025	High_waters	Middle	YAN-25-1753	Erythrinus erythrinus	1
10/3/2025	High_waters	Middle	YAN-25-1757	Erythrinus erythrinus	1
10/3/2025	High_waters	Middle	YAN-25-1737	Pyrrhulina semifasciata	1
10/3/2025	High_waters	Middle	YAN-25-1741	Pyrrhulina semifasciata	1
10/3/2025	High_waters	Middle	YAN-25-1781	Pyrrhulina semifasciata	1
10/3/2025	High_waters	Middle	YAN-25-1782	Pyrrhulina semifasciata	1
10/3/2025	High_waters	Middle	YAN-25-1783	Pyrrhulina semifasciata	1
10/3/2025	High_waters	Middle	YAN-25-1804	Laetacara flavilabris	1
10/3/2025	High_waters	Middle	YAN-25-1799	Crenicichla lucius	1
10/3/2025	High_waters	Middle	YAN-25-1761	Cetopsorhamdia orinoco	1
10/3/2025	High_waters	Middle	YAN-25-1762	Cetopsorhamdia orinoco	1
10/3/2025	High_waters	Middle	YAN-25-1763	Cetopsorhamdia orinoco	1
10/3/2025	High_waters	Middle	YAN-25-1764	Cetopsorhamdia orinoco	1
10/3/2025	High_waters	Middle	YAN-25-1733	Hyphessobrycon agulha	1
10/3/2025	High_waters	Middle	YAN-25-1734	Hyphessobrycon agulha	1
10/3/2025	High_waters	Middle	YAN-25-1736	Hyphessobrycon agulha	1
10/3/2025	High_waters	Middle	YAN-25-1787	Hyphessobrycon agulha	1
10/3/2025	High_waters	Middle	YAN-25-1788	Hyphessobrycon agulha	1
10/3/2025	High_waters	Middle	YAN-25-1789	Hyphessobrycon agulha	1
10/3/2025	High_waters	Middle	YAN-25-1738	Aequidens tetramerus	1
10/3/2025	High_waters	Middle	YAN-25-1739	Aequidens tetramerus	1
10/3/2025	High_waters	Middle	YAN-25-1747	Aequidens tetramerus	1
10/3/2025	High_waters	Middle	YAN-25-1749	Aequidens tetramerus	1
10/3/2025	High_waters	Middle	YAN-25-1805	Aequidens tetramerus	1
10/3/2025	High_waters	Middle	YAN-25-1745	Megalechis thoracata	1
10/3/2025	High_waters	Middle	YAN-25-1801	Rhamdia quelen	1
10/3/2025	High_waters	Middle	YAN-25-1802	Rhamdia quelen	1
10/3/2025	High_waters	Middle	YAN-25-1803	Bujurquina aff. Huallagae	1
10/3/2025	High_waters	Middle	YAN-25-1807	Cetopsis coecutiens	1
10/3/2025	High_waters	Middle	YAN-25-1690	Leporinus friderici	1
10/3/2025	High_waters	Middle	YAN-25-1683	Hemisorubim platyrhynchus	1
10/3/2025	High_waters	Middle	YAN-25-1810	Duopalatinus peruanus	1
10/3/2025	High_waters	Middle	YAN-25-1685	Hassar orestis	1
10/3/2025	High_waters	Middle	YAN-25-1686	Hassar orestis	1
10/3/2025	High_waters	Middle	YAN-25-1709	Hypoclinemus mentalis	1
10/3/2025	High_waters	Middle	YAN-25-1693	Peckoltichthys bachi	1
10/3/2025	High_waters	Middle	YAN-25-1811	Triportheus angulatus	1
10/3/2025	High_waters	Middle	YAN-25-1684	Curimatella meyeri	1
10/3/2025	High_waters	Middle	YAN-25-1707	Callichthys callichthys	1
10/3/2025	High_waters	Middle	YAN-25-1708	Callichthys callichthys	1
10/3/2025	High_waters	Middle	YAN-25-1694	Aphanotorulus unicolor	1
10/3/2025	High_waters	Middle	YAN-25-1706	Trechelopterus galeatus	1
10/3/2025	High_waters	Middle	YAN-25-1691	Pseudoemiodon sp.	1
10/3/2025	High_waters	Middle	YAN-25-1692	Loricaria cf clavipina	1
10/3/2025	High_waters	Middle	YAN-25-1720	Gymnotus carapo	1
10/3/2025	High_waters	Middle	YAN-25-1721	Gymnotus carapo	1
10/3/2025	High_waters	Middle	YAN-25-1722	Gymnotus carapo	1
10/3/2025	High_waters	Middle	YAN-25-1723	Gymnotus carapo	1
10/3/2025	High_waters	Middle	YAN-25-1724	Gymnotus carapo	1
10/3/2025	High_waters	Middle	YAN-25-1725	Gymnotus carapo	1
10/3/2025	High_waters	Middle	YAN-25-1726	Gymnotus carapo	1
10/3/2025	High_waters	Middle	YAN-25-1727	Gymnotus carapo	1
10/3/2025	High_waters	Middle	YAN-25-1728	Gymnotus carapo	1
10/3/2025	High_waters	Middle	YAN-25-1699	Hypostomus gr. cochliodon	1
10/3/2025	High_waters	Middle	YAN-25-1700	Hypostomus gr. cochliodon	1
10/3/2025	High_waters	Middle	YAN-25-1701	Hypostomus gr. cochliodon	1
10/3/2025	High_waters	Middle	YAN-25-1702	Hypostomus gr. cochliodon	1
10/3/2025	High_waters	Middle	YAN-25-1703	Hypostomus gr. cochliodon	1
10/3/2025	High_waters	Middle	YAN-25-1704	Hypostomus gr. cochliodon	1
10/3/2025	High_waters	Middle	YAN-25-1695	Panaqolus nocturnus	1
10/3/2025	High_waters	Middle	YAN-25-1696	Panaqolus nocturnus	1
10/3/2025	High_waters	Middle	YAN-25-1697	Panaqolus nocturnus	1
10/3/2025	High_waters	Middle	YAN-25-1698	Panaqolus nocturnus	1
10/3/2025	High_waters	Middle	YAN-25-1714	Psectrogaster sp.	1
10/3/2025	High_waters	Middle	YAN-25-1813	Anodus sp.	1
10/3/2025	High_waters	Middle	YAN-25-1812	Leporinus agassizii	1
10/3/2025	High_waters	Middle	YAN-25-1689	Rhaphiodon vulpinus	1
10/3/2025	High_waters	Middle	YAN-25-1688	Leporinus pearsoni	1
10/3/2025	High_waters	Middle	YAN-25-1808	Pimelodella buckleyi	1
10/3/2025	High_waters	Middle	YAN-25-1809	Pimelodella buckleyi	1
10/3/2025	High_waters	Middle	YAN-25-1718	Mylossoma albiscopum	1
12/3/2025	High_waters	Lower	JUY-25-1822	Sorubim elongatus	1
12/3/2025	High_waters	Lower	JUY-25-1814	Cynodon gibbus	1
12/3/2025	High_waters	Lower	JUY-25-1824	Cynodon gibbus	1
12/3/2025	High_waters	Lower	JUY-25-1839	Tetragonopterus argenteus	1
12/3/2025	High_waters	Lower	JUY-25-1837	Abramites hypselonotus	1
12/3/2025	High_waters	Lower	JUY-25-1844	Schizodon fasciatus	1
12/3/2025	High_waters	Lower	JUY-25-1845	Schizodon fasciatus	1
12/3/2025	High_waters	Lower	JUY-25-1838	Satanoperca jurupari	1
12/3/2025	High_waters	Lower	JUY-25-1846	Hypophthalmus oremaculatus	1
12/3/2025	High_waters	Lower	JUY-25-1819	Aphanotorulus unicolor	1
12/3/2025	High_waters	Lower	JUY-25-1821	Aphanotorulus unicolor	1
12/3/2025	High_waters	Lower	JUY-25-1816	Peckoltichthys bachi	1
12/3/2025	High_waters	Lower	JUY-25-1834	Curimata aspera	1
12/3/2025	High_waters	Lower	JUY-25-1835	Curimata aspera	1
12/3/2025	High_waters	Lower	JUY-25-1815	Psectrogaster amazonica	1
12/3/2025	High_waters	Lower	JUY-25-1817	Panaqolus nocturnus	1
12/3/2025	High_waters	Lower	JUY-25-1818	Panaqolus nocturnus	1
12/3/2025	High_waters	Lower	JUY-25-1842	Leporinus agassizii	1
12/3/2025	High_waters	Lower	JUY-25-1836	Triportheus angulatus	1
12/3/2025	High_waters	Lower	JUY-25-1847	Triportheus angulatus	1
12/3/2025	High_waters	Lower	JUY-25-1823	Cetopsis coecutiens	1
12/3/2025	High_waters	Lower	JUY-25-1841	mylossoma albiscopum	1
12/3/2025	High_waters	Lower	JUY-25-1840	Leporinus sp.	1
13/3/2025	High_waters	Lower	JUY-25-1849	Lycengraulis batesii	1
13/3/2025	High_waters	Lower	JUY-25-1865	Potamorhina latior	1
13/3/2025	High_waters	Lower	JUY-25-1848	Apteronotus bonapartii	1
14/3/2025	High_waters	Lower	JUY-25-1887	Megalechis thoracata	1
14/3/2025	High_waters	Lower	JUY-25-1888	Megalechis thoracata	1
14/3/2025	High_waters	Lower	JUY-25-1889	Megalechis thoracata	1
14/3/2025	High_waters	Lower	JUY-25-1890	Megalechis thoracata	1
14/3/2025	High_waters	Lower	JUY-25-1891	Gymnotus carapo	1
14/3/2025	High_waters	Lower	JUY-25-1892	Gymnotus carapo	1
14/3/2025	High_waters	Lower	JUY-25-1894	Gymnotus carapo	1
14/3/2025	High_waters	Lower	JUY-25-1883	Crenuchus spilurus	1
14/3/2025	High_waters	Lower	JUY-25-1886	Hoplias malabaricus	1
14/3/2025	High_waters	Lower	JUY-25-1893	Brachyhypopomus beebei	1
14/3/2025	High_waters	Lower	JUY-25-1885	Crenicichla lucius	1
14/3/2025	High_waters	Lower	JUY-25-1877	Hyphessobrycon agulha	1
14/3/2025	High_waters	Lower	JUY-25-1878	Hyphessobrycon agulha	1
14/3/2025	High_waters	Lower	JUY-25-1884	Pimelodella sp.	1
14/3/2025	High_waters	Lower	JUY-25-1876	Rhamdia quelen	1
